# Supplementary material for: Genetic and environmental determinants of diastolic heart function
Source: Nat Cardiovasc Res. Author manuscript; Available in PMC 2022 Apr 26. (PMC7612636; doi:10.1038/s44161-022-00048-2)
Supplement: Supplementary Table [file EMS143820-supplement-Supplementary_Table.xlsx]

## Sheet: SUPP_TABLE_11
direction	SNP	exposure	outcome	GWAS_ESTIMATE	GWAS_P	confounder_by_phewas_or_steiger
LAV-->hf	5:118510476_CCTTTCT_C	LAV	hf	-0.0191073	5.7e-07	FALSE
LAV-->hf	6:127017114_CA_C	LAV	hf	0.00884029	1.3e-07	FALSE
LAV-->hf	rs10135780	LAV	hf	-0.00986901	5.3e-07	TRUE
LAV-->hf	rs1160047	LAV	hf	0.0084693	4.6e-07	FALSE
LAV-->hf	rs1173727	LAV	hf	0.00956411	1.7e-08	FALSE
LAV-->hf	rs12735630	LAV	hf	-0.0372486	5.5e-08	FALSE
LAV-->hf	rs35238874	LAV	hf	-0.00863906	3.9e-07	FALSE
LAV-->hf	rs59985551	LAV	hf	0.0116556	5.3e-09	FALSE
hf-->LAV	10:118645319_GCTC_G	hf	LAV	0.418118	4.87025e-08	FALSE
hf-->LAV	rs10095103	hf	LAV	0.0650384	4.16791e-07	FALSE
hf-->LAV	rs117031870	hf	LAV	0.17725	9.75511e-07	FALSE
hf-->LAV	rs12627426	hf	LAV	0.0858657	4.54337e-07	FALSE
hf-->LAV	rs12989072	hf	LAV	0.0811191	5.8642e-07	FALSE
hf-->LAV	rs140791024	hf	LAV	-0.320878	2.26781e-07	FALSE
hf-->LAV	rs187987547	hf	LAV	0.406458	1.70516e-07	FALSE
hf-->LAV	rs55730499	hf	LAV	0.116725	1.63843e-07	FALSE
hf-->LAV	rs75398113	hf	LAV	0.108854	1.81743e-07	FALSE
hf-->LAV	rs763167020	hf	LAV	0.0970904	9.14712e-08	FALSE
hf-->LAV	rs7689774	hf	LAV	0.106394	1.17452e-11	FALSE
hf-->LAV	rs7857118	hf	LAV	-0.0822192	1.08169e-10	FALSE
hf-->LAV	rs78787582	hf	LAV	-0.127566	1.40447e-07	FALSE
LAV-->dbp	5:118510476_CCTTTCT_C	LAV	dbp	-0.0191073	5.7e-07	FALSE
LAV-->dbp	6:127017114_CA_C	LAV	dbp	0.00884029	1.3e-07	FALSE
LAV-->dbp	rs10135780	LAV	dbp	-0.00986901	5.3e-07	TRUE
LAV-->dbp	rs1160047	LAV	dbp	0.0084693	4.6e-07	FALSE
LAV-->dbp	rs1173727	LAV	dbp	0.00956411	1.7e-08	FALSE
LAV-->dbp	rs12735630	LAV	dbp	-0.0372486	5.5e-08	FALSE
LAV-->dbp	rs35238874	LAV	dbp	-0.00863906	3.9e-07	FALSE
LAV-->dbp	rs59985551	LAV	dbp	0.0116556	5.3e-09	FALSE
dbp-->LAV	6:79610902_AT_A	dbp	LAV	0.485026	7.7e-10	FALSE
dbp-->LAV	rs11066320	dbp	LAV	-0.455772	1.1e-08	FALSE
dbp-->LAV	rs11072509	dbp	LAV	-0.470413	1.1e-07	FALSE
dbp-->LAV	rs11099098	dbp	LAV	0.536519	4.2e-10	FALSE
dbp-->LAV	rs12306994	dbp	LAV	0.503281	4.2e-07	FALSE
dbp-->LAV	rs1327235	dbp	LAV	0.389249	5.6e-07	FALSE
dbp-->LAV	rs138601992	dbp	LAV	1.82132	5.4e-07	FALSE
dbp-->LAV	rs1801253	dbp	LAV	0.538219	1e-09	FALSE
dbp-->LAV	rs4607429	dbp	LAV	-0.535237	9e-07	FALSE
dbp-->LAV	rs4766578	dbp	LAV	-0.558299	1.1e-12	FALSE
dbp-->LAV	rs62501777	dbp	LAV	0.471914	1.6e-07	FALSE
dbp-->LAV	rs6487542	dbp	LAV	0.570602	3e-08	FALSE
LAV-->pulse_rate	5:118510476_CCTTTCT_C	LAV	pulse_rate	-0.0191073	5.7e-07	FALSE
LAV-->pulse_rate	6:127017114_CA_C	LAV	pulse_rate	0.00884029	1.3e-07	FALSE
LAV-->pulse_rate	rs10135780	LAV	pulse_rate	-0.00986901	5.3e-07	TRUE
LAV-->pulse_rate	rs1160047	LAV	pulse_rate	0.0084693	4.6e-07	FALSE
LAV-->pulse_rate	rs1173727	LAV	pulse_rate	0.00956411	1.7e-08	FALSE
LAV-->pulse_rate	rs12735630	LAV	pulse_rate	-0.0372486	5.5e-08	FALSE
LAV-->pulse_rate	rs35238874	LAV	pulse_rate	-0.00863906	3.9e-07	FALSE
LAV-->pulse_rate	rs59985551	LAV	pulse_rate	0.0116556	5.3e-09	FALSE
pulse_rate-->LAV	rs11221500	pulse_rate	LAV	-0.416652	3.4e-07	FALSE
pulse_rate-->LAV	rs11526064	pulse_rate	LAV	-0.484653	1.2e-09	FALSE
pulse_rate-->LAV	rs12705089	pulse_rate	LAV	0.613185	6.6e-09	FALSE
pulse_rate-->LAV	rs148279991	pulse_rate	LAV	-1.46203	5.8e-07	FALSE
pulse_rate-->LAV	rs151041685	pulse_rate	LAV	0.990727	4.6e-12	FALSE
pulse_rate-->LAV	rs17180489	pulse_rate	LAV	-0.579768	5.5e-07	FALSE
pulse_rate-->LAV	rs1906263	pulse_rate	LAV	0.393619	7.9e-07	FALSE
pulse_rate-->LAV	rs1919874	pulse_rate	LAV	1.10825	4.6e-16	FALSE
pulse_rate-->LAV	rs2084391	pulse_rate	LAV	-0.633672	4.2e-15	FALSE
pulse_rate-->LAV	rs223115	pulse_rate	LAV	-0.44986	6.3e-07	FALSE
pulse_rate-->LAV	rs2745967	pulse_rate	LAV	0.568186	1.7e-11	FALSE
pulse_rate-->LAV	rs2881139	pulse_rate	LAV	-0.572859	2.3e-12	FALSE
pulse_rate-->LAV	rs41282820	pulse_rate	LAV	-1.53757	7.5e-07	FALSE
pulse_rate-->LAV	rs422068	pulse_rate	LAV	0.817683	2.7e-22	FALSE
pulse_rate-->LAV	rs4691179	pulse_rate	LAV	0.715733	7.8e-07	FALSE
pulse_rate-->LAV	rs491742	pulse_rate	LAV	-0.412357	6.9e-07	FALSE
pulse_rate-->LAV	rs4972973	pulse_rate	LAV	-0.419575	2.7e-07	FALSE
pulse_rate-->LAV	rs60512978	pulse_rate	LAV	-0.776021	3.7e-12	FALSE
pulse_rate-->LAV	rs6742228	pulse_rate	LAV	-0.501839	8.9e-09	FALSE
pulse_rate-->LAV	rs6845865	pulse_rate	LAV	-0.564842	8.3e-07	FALSE
pulse_rate-->LAV	rs751229834	pulse_rate	LAV	0.427797	7.2e-07	FALSE
pulse_rate-->LAV	rs75491496	pulse_rate	LAV	1.89721	7.6e-07	FALSE
pulse_rate-->LAV	rs7612445	pulse_rate	LAV	-0.616239	1e-08	FALSE
pulse_rate-->LAV	rs763254	pulse_rate	LAV	-0.525129	2.6e-10	FALSE
pulse_rate-->LAV	rs9483517	pulse_rate	LAV	-1.22406	4.4e-07	FALSE
LAV-->diabetes1	5:118510476_CCTTTCT_C	LAV	diabetes1	-0.0191073	5.7e-07	FALSE
LAV-->diabetes1	6:127017114_CA_C	LAV	diabetes1	0.00884029	1.3e-07	FALSE
LAV-->diabetes1	rs10135780	LAV	diabetes1	-0.00986901	5.3e-07	TRUE
LAV-->diabetes1	rs1160047	LAV	diabetes1	0.0084693	4.6e-07	FALSE
LAV-->diabetes1	rs1173727	LAV	diabetes1	0.00956411	1.7e-08	FALSE
LAV-->diabetes1	rs12735630	LAV	diabetes1	-0.0372486	5.5e-08	FALSE
LAV-->diabetes1	rs35238874	LAV	diabetes1	-0.00863906	3.9e-07	FALSE
LAV-->diabetes1	rs59985551	LAV	diabetes1	0.0116556	5.3e-09	FALSE
diabetes1-->LAV	rs1042136	diabetes1	LAV	0.158712	5.88713e-07	FALSE
diabetes1-->LAV	rs10456405	diabetes1	LAV	-0.252912	2.09366e-09	FALSE
diabetes1-->LAV	rs11042751	diabetes1	LAV	-0.15121	3.85345e-07	FALSE
diabetes1-->LAV	rs111993990	diabetes1	LAV	0.468096	2.14528e-09	FALSE
diabetes1-->LAV	rs115042889	diabetes1	LAV	-0.288998	2.3342e-08	FALSE
diabetes1-->LAV	rs115470510	diabetes1	LAV	0.793734	8.57281e-40	FALSE
diabetes1-->LAV	rs115730672	diabetes1	LAV	0.78833	6.08298e-13	FALSE
diabetes1-->LAV	rs117259036	diabetes1	LAV	1.08742	2.04307e-32	FALSE
diabetes1-->LAV	rs12191360	diabetes1	LAV	-0.419251	2.13199e-42	FALSE
diabetes1-->LAV	rs12192256	diabetes1	LAV	-0.184334	1.202e-07	FALSE
diabetes1-->LAV	rs1233478	diabetes1	LAV	0.250868	2.74631e-18	FALSE
diabetes1-->LAV	rs12526481	diabetes1	LAV	-0.188289	1.60262e-10	FALSE
diabetes1-->LAV	rs13207922	diabetes1	LAV	-0.811059	5.54118e-07	FALSE
diabetes1-->LAV	rs1383265	diabetes1	LAV	-0.279455	4.88857e-15	FALSE
diabetes1-->LAV	rs1419638	diabetes1	LAV	-0.141257	7.87332e-08	FALSE
diabetes1-->LAV	rs146513023	diabetes1	LAV	-0.14837	2.43171e-09	FALSE
diabetes1-->LAV	rs146733600	diabetes1	LAV	0.969263	1.89997e-55	FALSE
diabetes1-->LAV	rs151719	diabetes1	LAV	-0.241212	3.26287e-15	FALSE
diabetes1-->LAV	rs154989	diabetes1	LAV	-0.324728	1.09069e-38	FALSE
diabetes1-->LAV	rs1626993	diabetes1	LAV	0.244498	1.60551e-22	FALSE
diabetes1-->LAV	rs182315770	diabetes1	LAV	0.468509	8.39474e-10	FALSE
diabetes1-->LAV	rs182445186	diabetes1	LAV	0.5522	1.47124e-12	FALSE
diabetes1-->LAV	rs188245	diabetes1	LAV	0.226267	3.34277e-20	FALSE
diabetes1-->LAV	rs200845439	diabetes1	LAV	0.377402	1.53842e-13	FALSE
diabetes1-->LAV	rs2233978	diabetes1	LAV	-0.267506	1.11988e-07	FALSE
diabetes1-->LAV	rs2243621	diabetes1	LAV	0.173684	8.59797e-08	FALSE
diabetes1-->LAV	rs2471810	diabetes1	LAV	0.86205	2.82989e-14	FALSE
diabetes1-->LAV	rs2516401	diabetes1	LAV	-0.27509	1.88333e-22	FALSE
diabetes1-->LAV	rs2516441	diabetes1	LAV	-0.182353	3.03424e-09	FALSE
diabetes1-->LAV	rs2523540	diabetes1	LAV	0.218613	3.79968e-18	FALSE
diabetes1-->LAV	rs2523651	diabetes1	LAV	-0.206542	2.72941e-15	FALSE
diabetes1-->LAV	rs2523668	diabetes1	LAV	0.183263	5.27821e-09	FALSE
diabetes1-->LAV	rs2596560	diabetes1	LAV	0.392197	3.92813e-50	FALSE
diabetes1-->LAV	rs28366156	diabetes1	LAV	-0.277353	6.03538e-12	FALSE
diabetes1-->LAV	rs2844746	diabetes1	LAV	-0.185272	1.43568e-12	FALSE
diabetes1-->LAV	rs2858331	diabetes1	LAV	-0.318367	2.45673e-32	FALSE
diabetes1-->LAV	rs28636516	diabetes1	LAV	-0.315348	3.64429e-14	FALSE
diabetes1-->LAV	rs28746811	diabetes1	LAV	0.24235	1.65319e-21	FALSE
diabetes1-->LAV	rs3095150	diabetes1	LAV	-0.182899	3.93549e-12	FALSE
diabetes1-->LAV	rs3117099	diabetes1	LAV	0.242648	5.29974e-18	FALSE
diabetes1-->LAV	rs3129088	diabetes1	LAV	-0.159112	2.96257e-08	FALSE
diabetes1-->LAV	rs3129733	diabetes1	LAV	-0.227676	2.10408e-10	FALSE
diabetes1-->LAV	rs3129871	diabetes1	LAV	-0.516951	3.57279e-74	FALSE
diabetes1-->LAV	rs34018127	diabetes1	LAV	0.366502	9.80601e-10	FALSE
diabetes1-->LAV	rs34872471	diabetes1	LAV	0.192437	1.73348e-13	FALSE
diabetes1-->LAV	rs376236557	diabetes1	LAV	-0.260437	3.47318e-23	FALSE
diabetes1-->LAV	rs381869	diabetes1	LAV	0.20975	1.72287e-13	FALSE
diabetes1-->LAV	rs3819715	diabetes1	LAV	-0.207655	3.98759e-14	FALSE
diabetes1-->LAV	rs3842753	diabetes1	LAV	-0.255875	7.15043e-19	FALSE
diabetes1-->LAV	rs41266701	diabetes1	LAV	-0.23858	3.2837e-07	FALSE
diabetes1-->LAV	rs4713614	diabetes1	LAV	0.166107	1.4434e-11	FALSE
diabetes1-->LAV	rs474534	diabetes1	LAV	0.242734	4.99257e-12	FALSE
diabetes1-->LAV	rs55888430	diabetes1	LAV	0.755826	3.71491e-51	FALSE
diabetes1-->LAV	rs55933149	diabetes1	LAV	0.126086	4.47685e-07	FALSE
diabetes1-->LAV	rs597808	diabetes1	LAV	0.131975	8.85664e-08	FALSE
diabetes1-->LAV	rs62396273	diabetes1	LAV	-0.278482	1.67493e-13	FALSE
diabetes1-->LAV	rs6679677	diabetes1	LAV	0.321003	4.08761e-19	FALSE
diabetes1-->LAV	rs706779	diabetes1	LAV	-0.125747	3.96026e-07	FALSE
diabetes1-->LAV	rs74220780	diabetes1	LAV	0.679499	8.60276e-14	FALSE
diabetes1-->LAV	rs7754245	diabetes1	LAV	-0.164996	1.34121e-09	FALSE
diabetes1-->LAV	rs7773105	diabetes1	LAV	0.230071	2.22611e-15	FALSE
diabetes1-->LAV	rs78169269	diabetes1	LAV	0.388895	2.20189e-08	FALSE
diabetes1-->LAV	rs78238190	diabetes1	LAV	0.565632	2.74033e-19	FALSE
diabetes1-->LAV	rs78250135	diabetes1	LAV	0.373974	4.74497e-07	FALSE
diabetes1-->LAV	rs8283	diabetes1	LAV	-0.223191	2.88863e-10	FALSE
diabetes1-->LAV	rs9264532	diabetes1	LAV	-0.162379	3.69475e-09	FALSE
diabetes1-->LAV	rs9266812	diabetes1	LAV	0.584765	5.47192e-13	FALSE
diabetes1-->LAV	rs9267542	diabetes1	LAV	0.198129	1.69525e-11	FALSE
diabetes1-->LAV	rs9268494	diabetes1	LAV	0.212754	1.36611e-16	FALSE
diabetes1-->LAV	rs9268690	diabetes1	LAV	0.663569	4.58424e-22	FALSE
diabetes1-->LAV	rs9273363	diabetes1	LAV	0.648626	1.57774e-150	FALSE
diabetes1-->LAV	rs9275611	diabetes1	LAV	0.62674	2.72194e-87	FALSE
diabetes1-->LAV	rs9276758	diabetes1	LAV	0.271842	1.2973e-26	FALSE
diabetes1-->LAV	rs9277193	diabetes1	LAV	0.13447	4.47087e-08	FALSE
diabetes1-->LAV	rs9380069	diabetes1	LAV	0.192074	1.88738e-09	FALSE
diabetes1-->LAV	rs9391715	diabetes1	LAV	-0.238162	4.52586e-07	FALSE
diabetes1-->LAV	rs9393716	diabetes1	LAV	0.15744	8.61552e-08	FALSE
LAV-->diabetes2	5:118510476_CCTTTCT_C	LAV	diabetes2	-0.0191073	5.7e-07	FALSE
LAV-->diabetes2	6:127017114_CA_C	LAV	diabetes2	0.00884029	1.3e-07	FALSE
LAV-->diabetes2	rs10135780	LAV	diabetes2	-0.00986901	5.3e-07	TRUE
LAV-->diabetes2	rs1160047	LAV	diabetes2	0.0084693	4.6e-07	FALSE
LAV-->diabetes2	rs1173727	LAV	diabetes2	0.00956411	1.7e-08	FALSE
LAV-->diabetes2	rs12735630	LAV	diabetes2	-0.0372486	5.5e-08	FALSE
LAV-->diabetes2	rs35238874	LAV	diabetes2	-0.00863906	3.9e-07	FALSE
LAV-->diabetes2	rs59985551	LAV	diabetes2	0.0116556	5.3e-09	FALSE
diabetes2-->LAV	10:93864136_CTT_C	diabetes2	LAV	0.0495518	8.24348e-08	FALSE
diabetes2-->LAV	11:55233404_TA_T	diabetes2	LAV	0.101717	4.49248e-07	FALSE
diabetes2-->LAV	11:72470915_GGTTT_G	diabetes2	LAV	-0.0957491	8.24368e-13	FALSE
diabetes2-->LAV	12:4398349_CG_C	diabetes2	LAV	0.0710734	1.91958e-11	FALSE
diabetes2-->LAV	4:6301628_TTGTGTG_TTGTG	diabetes2	LAV	-0.0981157	6.10552e-21	FALSE
diabetes2-->LAV	7:130438531_CTTTTTT_C	diabetes2	LAV	0.0525925	1.17319e-08	FALSE
diabetes2-->LAV	rs10166362	diabetes2	LAV	-0.0528724	2.00397e-08	FALSE
diabetes2-->LAV	rs10179126	diabetes2	LAV	-0.0843995	2.41004e-18	FALSE
diabetes2-->LAV	rs10420309	diabetes2	LAV	-0.059871	1.46778e-10	FALSE
diabetes2-->LAV	rs10435832	diabetes2	LAV	0.12834	1.32971e-07	FALSE
diabetes2-->LAV	rs10770142	diabetes2	LAV	0.056248	2.76484e-09	FALSE
diabetes2-->LAV	rs10778485	diabetes2	LAV	0.0515768	8.40139e-07	FALSE
diabetes2-->LAV	rs10823909	diabetes2	LAV	0.0876353	4.69309e-08	FALSE
diabetes2-->LAV	rs10830963	diabetes2	LAV	0.069582	7.96127e-12	FALSE
diabetes2-->LAV	rs10838703	diabetes2	LAV	-0.0513291	3.29642e-07	FALSE
diabetes2-->LAV	rs10839262	diabetes2	LAV	0.0620072	8.44231e-08	FALSE
diabetes2-->LAV	rs10846491	diabetes2	LAV	-0.0601917	1.48902e-07	FALSE
diabetes2-->LAV	rs10893829	diabetes2	LAV	-0.0705298	1.67691e-07	FALSE
diabetes2-->LAV	rs11063029	diabetes2	LAV	0.104828	2.25679e-07	FALSE
diabetes2-->LAV	rs1109771	diabetes2	LAV	-0.0520209	2.04542e-08	FALSE
diabetes2-->LAV	rs11187152	diabetes2	LAV	-0.109271	1.7157e-09	FALSE
diabetes2-->LAV	rs11191835	diabetes2	LAV	0.046225	8.73421e-07	FALSE
diabetes2-->LAV	rs11196182	diabetes2	LAV	-0.135901	3.12945e-23	FALSE
diabetes2-->LAV	rs113672528	diabetes2	LAV	0.147428	2.27285e-07	FALSE
diabetes2-->LAV	rs11370278	diabetes2	LAV	-0.0751676	9.27312e-10	FALSE
diabetes2-->LAV	rs11433708	diabetes2	LAV	0.0537208	9.50975e-07	FALSE
diabetes2-->LAV	rs115018313	diabetes2	LAV	0.165184	5.28364e-09	FALSE
diabetes2-->LAV	rs11528477	diabetes2	LAV	0.0837527	9.42414e-08	FALSE
diabetes2-->LAV	rs11616380	diabetes2	LAV	-0.090704	2.32078e-18	FALSE
diabetes2-->LAV	rs116369954	diabetes2	LAV	0.19072	5.45068e-15	FALSE
diabetes2-->LAV	rs11641142	diabetes2	LAV	-0.0520578	5.24665e-07	FALSE
diabetes2-->LAV	rs11671304	diabetes2	LAV	-0.0641429	1.21329e-10	FALSE
diabetes2-->LAV	rs116782923	diabetes2	LAV	0.149308	1.7741e-14	FALSE
diabetes2-->LAV	rs116859590	diabetes2	LAV	0.216699	3.15289e-16	FALSE
diabetes2-->LAV	rs1169299	diabetes2	LAV	0.0493805	9.48676e-08	FALSE
diabetes2-->LAV	rs11708067	diabetes2	LAV	-0.100757	2.65128e-20	FALSE
diabetes2-->LAV	rs117229942	diabetes2	LAV	-0.424594	1.02358e-12	FALSE
diabetes2-->LAV	rs11759026	diabetes2	LAV	0.0534934	9.38481e-07	FALSE
diabetes2-->LAV	rs11764590	diabetes2	LAV	-0.0606442	5.204e-07	FALSE
diabetes2-->LAV	rs11962586	diabetes2	LAV	0.102755	4.78071e-10	FALSE
diabetes2-->LAV	rs12105503	diabetes2	LAV	-0.0481204	1.81728e-07	FALSE
diabetes2-->LAV	rs12191360	diabetes2	LAV	-0.0892553	1.82594e-17	FALSE
diabetes2-->LAV	rs12191872	diabetes2	LAV	0.0659282	8.18231e-07	FALSE
diabetes2-->LAV	rs12219514	diabetes2	LAV	-0.0934572	1.52467e-23	FALSE
diabetes2-->LAV	rs12452569	diabetes2	LAV	0.079855	3.50965e-11	FALSE
diabetes2-->LAV	rs12454712	diabetes2	LAV	-0.0503916	1.32306e-07	FALSE
diabetes2-->LAV	rs1264372	diabetes2	LAV	0.0537493	1.57803e-07	FALSE
diabetes2-->LAV	rs12708639	diabetes2	LAV	0.0518237	3.75999e-07	FALSE
diabetes2-->LAV	rs12901503	diabetes2	LAV	-0.0693662	2.63123e-11	FALSE
diabetes2-->LAV	rs1296328	diabetes2	LAV	0.0474655	3.20942e-07	FALSE
diabetes2-->LAV	rs13035759	diabetes2	LAV	0.0529719	2.25674e-08	FALSE
diabetes2-->LAV	rs1317838	diabetes2	LAV	0.0960826	3.18222e-07	FALSE
diabetes2-->LAV	rs13212040	diabetes2	LAV	0.116654	5.74891e-08	FALSE
diabetes2-->LAV	rs13266634	diabetes2	LAV	-0.0969064	9.3958e-22	FALSE
diabetes2-->LAV	rs1333045	diabetes2	LAV	-0.060809	4.77395e-11	FALSE
diabetes2-->LAV	rs139821990	diabetes2	LAV	0.123447	4.58921e-07	FALSE
diabetes2-->LAV	rs140820620	diabetes2	LAV	0.238079	1.78454e-16	FALSE
diabetes2-->LAV	rs140908036	diabetes2	LAV	0.277677	1.27125e-13	FALSE
diabetes2-->LAV	rs142394917	diabetes2	LAV	-0.668552	2.4232e-15	FALSE
diabetes2-->LAV	rs145490623	diabetes2	LAV	0.205322	4.05057e-07	FALSE
diabetes2-->LAV	rs145510090	diabetes2	LAV	0.106286	1.55246e-07	FALSE
diabetes2-->LAV	rs146664558	diabetes2	LAV	-0.174951	4.10536e-07	FALSE
diabetes2-->LAV	rs146886108	diabetes2	LAV	-0.439886	1.63887e-11	FALSE
diabetes2-->LAV	rs1470580	diabetes2	LAV	0.116654	6.08334e-33	FALSE
diabetes2-->LAV	rs149530255	diabetes2	LAV	0.0469599	3.864e-07	FALSE
diabetes2-->LAV	rs1496653	diabetes2	LAV	-0.0664529	9.49921e-09	FALSE
diabetes2-->LAV	rs149692182	diabetes2	LAV	0.19495	3.88918e-11	FALSE
diabetes2-->LAV	rs1522802	diabetes2	LAV	0.0577499	1.85702e-07	FALSE
diabetes2-->LAV	rs1708302	diabetes2	LAV	0.077683	3.27423e-17	FALSE
diabetes2-->LAV	rs1734409	diabetes2	LAV	0.0478469	8.81834e-07	FALSE
diabetes2-->LAV	rs17433272	diabetes2	LAV	0.166057	1.24559e-07	FALSE
diabetes2-->LAV	rs17727064	diabetes2	LAV	-0.0531751	1.59886e-08	FALSE
diabetes2-->LAV	rs180726800	diabetes2	LAV	0.216828	7.66912e-10	FALSE
diabetes2-->LAV	rs1837366	diabetes2	LAV	-0.0479211	2.34298e-07	FALSE
diabetes2-->LAV	rs184112992	diabetes2	LAV	-0.106597	1.73652e-09	FALSE
diabetes2-->LAV	rs184458383	diabetes2	LAV	-0.107528	1.97688e-09	FALSE
diabetes2-->LAV	rs185116031	diabetes2	LAV	0.240331	5.18384e-07	FALSE
diabetes2-->LAV	rs185873252	diabetes2	LAV	0.217568	2.10344e-07	FALSE
diabetes2-->LAV	rs1885283	diabetes2	LAV	0.0727671	7.00178e-08	FALSE
diabetes2-->LAV	rs189339	diabetes2	LAV	0.0976166	2.02582e-13	FALSE
diabetes2-->LAV	rs2138157	diabetes2	LAV	-0.0957249	1.10119e-22	FALSE
diabetes2-->LAV	rs2146324	diabetes2	LAV	-0.0546706	2.52236e-07	FALSE
diabetes2-->LAV	rs2237895	diabetes2	LAV	0.0927524	1.44366e-23	FALSE
diabetes2-->LAV	rs2268967	diabetes2	LAV	0.0628903	6.97123e-09	FALSE
diabetes2-->LAV	rs2290066	diabetes2	LAV	0.0618662	6.90964e-09	FALSE
diabetes2-->LAV	rs2307111	diabetes2	LAV	-0.0589467	5.16042e-10	FALSE
diabetes2-->LAV	rs231362	diabetes2	LAV	-0.0593106	1.35372e-10	FALSE
diabetes2-->LAV	rs2383208	diabetes2	LAV	-0.138033	1.93394e-28	FALSE
diabetes2-->LAV	rs2409742	diabetes2	LAV	-0.0492995	9.16473e-08	FALSE
diabetes2-->LAV	rs241426	diabetes2	LAV	-0.0467866	8.65587e-07	FALSE
diabetes2-->LAV	rs243019	diabetes2	LAV	0.0480566	2.10468e-07	FALSE
diabetes2-->LAV	rs2510078	diabetes2	LAV	0.055936	4.10301e-08	FALSE
diabetes2-->LAV	rs2800716	diabetes2	LAV	-0.054225	1.26526e-07	FALSE
diabetes2-->LAV	rs2817419	diabetes2	LAV	-0.0551565	1.80381e-07	FALSE
diabetes2-->LAV	rs2820443	diabetes2	LAV	-0.052669	2.04903e-07	FALSE
diabetes2-->LAV	rs2842356	diabetes2	LAV	0.0546681	1.36602e-08	FALSE
diabetes2-->LAV	rs28650790	diabetes2	LAV	0.0662558	8.32474e-09	FALSE
diabetes2-->LAV	rs2867112	diabetes2	LAV	-0.0633456	7.35985e-07	FALSE
diabetes2-->LAV	rs28732146	diabetes2	LAV	0.0722369	2.08886e-10	FALSE
diabetes2-->LAV	rs28746811	diabetes2	LAV	0.0622797	1.85011e-10	FALSE
diabetes2-->LAV	rs2881654	diabetes2	LAV	-0.0847031	4.22138e-09	FALSE
diabetes2-->LAV	rs2927307	diabetes2	LAV	0.0516052	3.13143e-08	FALSE
diabetes2-->LAV	rs303084	diabetes2	LAV	-0.065924	1.52483e-08	FALSE
diabetes2-->LAV	rs3079085	diabetes2	LAV	-0.093511	4.55455e-08	FALSE
diabetes2-->LAV	rs3124598	diabetes2	LAV	-0.0483891	1.78007e-07	FALSE
diabetes2-->LAV	rs3130924	diabetes2	LAV	0.0690969	7.35864e-14	FALSE
diabetes2-->LAV	rs3132453	diabetes2	LAV	-0.113098	4.38194e-11	FALSE
diabetes2-->LAV	rs3132482	diabetes2	LAV	-0.0528935	3.60336e-08	FALSE
diabetes2-->LAV	rs3217795	diabetes2	LAV	-0.0825993	7.34758e-07	FALSE
diabetes2-->LAV	rs34000962	diabetes2	LAV	-0.109906	1.45829e-08	FALSE
diabetes2-->LAV	rs340882	diabetes2	LAV	-0.0636728	3.30101e-11	FALSE
diabetes2-->LAV	rs34249042	diabetes2	LAV	-0.0510912	4.07528e-08	FALSE
diabetes2-->LAV	rs34715063	diabetes2	LAV	0.0897767	2.69762e-11	FALSE
diabetes2-->LAV	rs35248896	diabetes2	LAV	0.0801689	2.34897e-12	FALSE
diabetes2-->LAV	rs35338539	diabetes2	LAV	0.0506456	2.05577e-07	FALSE
diabetes2-->LAV	rs35480687	diabetes2	LAV	0.10243	8.01569e-08	FALSE
diabetes2-->LAV	rs35635959	diabetes2	LAV	0.0625897	5.26551e-10	FALSE
diabetes2-->LAV	rs368727879	diabetes2	LAV	0.067967	4.18483e-07	FALSE
diabetes2-->LAV	rs3757971	diabetes2	LAV	0.0486568	2.44217e-07	FALSE
diabetes2-->LAV	rs3759831	diabetes2	LAV	0.053427	1.93263e-07	FALSE
diabetes2-->LAV	rs3814707	diabetes2	LAV	-0.0551227	4.42881e-07	FALSE
diabetes2-->LAV	rs41277236	diabetes2	LAV	0.122766	5.12294e-08	FALSE
diabetes2-->LAV	rs41302867	diabetes2	LAV	-0.0949186	4.70708e-11	FALSE
diabetes2-->LAV	rs4134975	diabetes2	LAV	-0.0664646	2.66724e-08	FALSE
diabetes2-->LAV	rs4239217	diabetes2	LAV	0.0667049	1.25373e-12	FALSE
diabetes2-->LAV	rs4277405	diabetes2	LAV	0.0491996	2.15678e-07	FALSE
diabetes2-->LAV	rs429358	diabetes2	LAV	-0.0808565	4.48906e-10	FALSE
diabetes2-->LAV	rs4544476	diabetes2	LAV	0.0465209	4.32236e-07	FALSE
diabetes2-->LAV	rs459193	diabetes2	LAV	-0.061249	1.03826e-08	FALSE
diabetes2-->LAV	rs4682497	diabetes2	LAV	0.065282	3.69256e-08	FALSE
diabetes2-->LAV	rs4686471	diabetes2	LAV	-0.0550435	7.44634e-09	FALSE
diabetes2-->LAV	rs4713705	diabetes2	LAV	-0.0542366	1.35889e-08	FALSE
diabetes2-->LAV	rs4755720	diabetes2	LAV	0.0513203	5.08337e-08	FALSE
diabetes2-->LAV	rs4876738	diabetes2	LAV	-0.083785	4.78722e-07	FALSE
diabetes2-->LAV	rs4917646	diabetes2	LAV	0.0615654	4.34045e-08	FALSE
diabetes2-->LAV	rs4959116	diabetes2	LAV	0.0641853	3.41934e-07	FALSE
diabetes2-->LAV	rs508419	diabetes2	LAV	-0.0762765	3.15521e-12	FALSE
diabetes2-->LAV	rs514659	diabetes2	LAV	0.0520895	1.04762e-07	FALSE
diabetes2-->LAV	rs5213	diabetes2	LAV	0.0756083	3.57384e-15	FALSE
diabetes2-->LAV	rs527443651	diabetes2	LAV	0.286389	5.77203e-07	FALSE
diabetes2-->LAV	rs537182386	diabetes2	LAV	0.0626931	5.35856e-09	FALSE
diabetes2-->LAV	rs545572	diabetes2	LAV	-0.0490232	2.48217e-07	FALSE
diabetes2-->LAV	rs55933149	diabetes2	LAV	0.0638664	1.20207e-11	FALSE
diabetes2-->LAV	rs55966194	diabetes2	LAV	-0.0743831	6.85344e-13	FALSE
diabetes2-->LAV	rs56094641	diabetes2	LAV	0.0942005	4.86687e-24	FALSE
diabetes2-->LAV	rs56337234	diabetes2	LAV	-0.0481677	1.70098e-07	FALSE
diabetes2-->LAV	rs57009615	diabetes2	LAV	0.0861777	9.7194e-11	FALSE
diabetes2-->LAV	rs57373996	diabetes2	LAV	-0.0909373	2.67176e-07	FALSE
diabetes2-->LAV	rs6011155	diabetes2	LAV	-0.0573188	2.11946e-09	FALSE
diabetes2-->LAV	rs61386106	diabetes2	LAV	-0.0600261	2.71476e-08	FALSE
diabetes2-->LAV	rs614730	diabetes2	LAV	0.057967	1.56227e-07	FALSE
diabetes2-->LAV	rs61872787	diabetes2	LAV	0.18486	7.69151e-11	FALSE
diabetes2-->LAV	rs62007171	diabetes2	LAV	-0.05212	3.84829e-07	FALSE
diabetes2-->LAV	rs62187396	diabetes2	LAV	0.189769	6.8053e-07	FALSE
diabetes2-->LAV	rs62271373	diabetes2	LAV	0.11138	5.02864e-09	FALSE
diabetes2-->LAV	rs6699188	diabetes2	LAV	0.0492282	5.29682e-07	FALSE
diabetes2-->LAV	rs67232546	diabetes2	LAV	0.0627212	1.838e-08	FALSE
diabetes2-->LAV	rs673736	diabetes2	LAV	-0.0476442	2.68778e-07	FALSE
diabetes2-->LAV	rs6760167	diabetes2	LAV	-0.0910961	5.89134e-11	FALSE
diabetes2-->LAV	rs67775326	diabetes2	LAV	0.0735943	3.58406e-07	FALSE
diabetes2-->LAV	rs6878122	diabetes2	LAV	0.0506931	2.37357e-07	FALSE
diabetes2-->LAV	rs6889788	diabetes2	LAV	-0.0668569	4.67261e-08	FALSE
diabetes2-->LAV	rs6913524	diabetes2	LAV	-0.0518345	3.46616e-08	FALSE
diabetes2-->LAV	rs6928012	diabetes2	LAV	0.0553306	3.70588e-09	FALSE
diabetes2-->LAV	rs6976381	diabetes2	LAV	-0.0640405	4.34489e-12	FALSE
diabetes2-->LAV	rs699779	diabetes2	LAV	0.0897036	3.86441e-10	FALSE
diabetes2-->LAV	rs7018475	diabetes2	LAV	0.0797996	1.67223e-14	FALSE
diabetes2-->LAV	rs7026688	diabetes2	LAV	-0.067856	7.85606e-07	FALSE
diabetes2-->LAV	rs703984	diabetes2	LAV	-0.0745684	2.34182e-15	FALSE
diabetes2-->LAV	rs7084105	diabetes2	LAV	-0.0467646	7.05726e-07	FALSE
diabetes2-->LAV	rs7104343	diabetes2	LAV	-0.0837197	4.86243e-07	FALSE
diabetes2-->LAV	rs71252842	diabetes2	LAV	-0.047876	9.68508e-07	FALSE
diabetes2-->LAV	rs7274168	diabetes2	LAV	0.0463968	5.19751e-07	FALSE
diabetes2-->LAV	rs72830693	diabetes2	LAV	0.126404	4.31362e-07	FALSE
diabetes2-->LAV	rs72884466	diabetes2	LAV	0.0502843	5.27504e-07	FALSE
diabetes2-->LAV	rs72892910	diabetes2	LAV	0.0672754	2.43023e-08	FALSE
diabetes2-->LAV	rs72951506	diabetes2	LAV	-0.066548	2.81853e-07	FALSE
diabetes2-->LAV	rs7394200	diabetes2	LAV	0.0747827	1.11452e-10	FALSE
diabetes2-->LAV	rs74181299	diabetes2	LAV	-0.0560023	5.1474e-09	FALSE
diabetes2-->LAV	rs74643981	diabetes2	LAV	0.146288	1.38841e-07	FALSE
diabetes2-->LAV	rs749596	diabetes2	LAV	-0.0967169	9.99923e-17	FALSE
diabetes2-->LAV	rs7517630	diabetes2	LAV	0.066209	1.5367e-07	FALSE
diabetes2-->LAV	rs75616205	diabetes2	LAV	-0.181944	1.60987e-08	FALSE
diabetes2-->LAV	rs75750159	diabetes2	LAV	0.0886608	5.11303e-07	FALSE
diabetes2-->LAV	rs76057319	diabetes2	LAV	0.0870855	9.22915e-08	FALSE
diabetes2-->LAV	rs7613875	diabetes2	LAV	-0.0543242	4.94017e-09	FALSE
diabetes2-->LAV	rs76646178	diabetes2	LAV	0.0490663	2.05176e-07	FALSE
diabetes2-->LAV	rs770691759	diabetes2	LAV	0.0495137	4.1398e-07	FALSE
diabetes2-->LAV	rs77372998	diabetes2	LAV	0.263479	3.24446e-09	FALSE
diabetes2-->LAV	rs7738382	diabetes2	LAV	0.0512823	7.01626e-07	FALSE
diabetes2-->LAV	rs77669945	diabetes2	LAV	-0.120462	3.23339e-07	FALSE
diabetes2-->LAV	rs7773338	diabetes2	LAV	0.0471698	5.5224e-07	FALSE
diabetes2-->LAV	rs780093	diabetes2	LAV	-0.0704214	1.58993e-13	FALSE
diabetes2-->LAV	rs78408340	diabetes2	LAV	0.332658	1.01345e-15	FALSE
diabetes2-->LAV	rs78858338	diabetes2	LAV	0.0829983	6.44749e-07	FALSE
diabetes2-->LAV	rs7903146	diabetes2	LAV	0.277132	4.89933e-178	FALSE
diabetes2-->LAV	rs7954710	diabetes2	LAV	-0.0463728	5.48162e-07	FALSE
diabetes2-->LAV	rs79687284	diabetes2	LAV	0.159232	1.72721e-11	FALSE
diabetes2-->LAV	rs8017808	diabetes2	LAV	-0.0658482	1.73787e-09	FALSE
diabetes2-->LAV	rs825500	diabetes2	LAV	0.0480661	2.33328e-07	FALSE
diabetes2-->LAV	rs862320	diabetes2	LAV	-0.070797	5.81754e-14	FALSE
diabetes2-->LAV	rs879882	diabetes2	LAV	-0.0817297	4.85841e-17	FALSE
diabetes2-->LAV	rs896854	diabetes2	LAV	0.0511588	2.70156e-08	FALSE
diabetes2-->LAV	rs9273363	diabetes2	LAV	0.094428	1.24767e-21	FALSE
diabetes2-->LAV	rs9275176	diabetes2	LAV	0.0565977	6.83309e-08	FALSE
diabetes2-->LAV	rs9368222	diabetes2	LAV	0.120854	3.50666e-32	FALSE
diabetes2-->LAV	rs9373363	diabetes2	LAV	-0.0542144	4.80177e-07	FALSE
diabetes2-->LAV	rs9410573	diabetes2	LAV	-0.0559853	2.196e-09	FALSE
diabetes2-->LAV	rs9668691	diabetes2	LAV	-0.0580137	1.55863e-07	FALSE
diabetes2-->LAV	rs9826367	diabetes2	LAV	-0.0483587	1.93961e-07	FALSE
diabetes2-->LAV	rs9906944	diabetes2	LAV	-0.0659881	2.16903e-11	FALSE
diabetes2-->LAV	rs9989973	diabetes2	LAV	0.0555955	2.21242e-09	FALSE
LAV-->arteriosclerosis	5:118510476_CCTTTCT_C	LAV	arteriosclerosis	-0.0191073	5.7e-07	FALSE
LAV-->arteriosclerosis	6:127017114_CA_C	LAV	arteriosclerosis	0.00884029	1.3e-07	FALSE
LAV-->arteriosclerosis	rs10135780	LAV	arteriosclerosis	-0.00986901	5.3e-07	TRUE
LAV-->arteriosclerosis	rs1160047	LAV	arteriosclerosis	0.0084693	4.6e-07	FALSE
LAV-->arteriosclerosis	rs1173727	LAV	arteriosclerosis	0.00956411	1.7e-08	FALSE
LAV-->arteriosclerosis	rs35238874	LAV	arteriosclerosis	-0.00863906	3.9e-07	FALSE
LAV-->arteriosclerosis	rs59985551	LAV	arteriosclerosis	0.0116556	5.3e-09	FALSE
arteriosclerosis-->LAV	14:75476461_TGA_T	arteriosclerosis	LAV	0.0400089	6.44006e-07	FALSE
arteriosclerosis-->LAV	16:75484562_CT_C	arteriosclerosis	LAV	-0.057537	2.12856e-12	FALSE
arteriosclerosis-->LAV	2:216300905_ACCCG_A	arteriosclerosis	LAV	-0.0477491	2.76801e-09	FALSE
arteriosclerosis-->LAV	21:30918166_CACCTT_C	arteriosclerosis	LAV	0.173146	6.51904e-08	FALSE
arteriosclerosis-->LAV	9:22067524_AACAC_A	arteriosclerosis	LAV	-0.0867721	3.44196e-10	FALSE
arteriosclerosis-->LAV	rs1005294	arteriosclerosis	LAV	0.0433755	4.46138e-07	FALSE
arteriosclerosis-->LAV	rs1023956	arteriosclerosis	LAV	0.0398071	8.32973e-07	FALSE
arteriosclerosis-->LAV	rs10455872	arteriosclerosis	LAV	0.292408	1.84547e-104	FALSE
arteriosclerosis-->LAV	rs11098553	arteriosclerosis	LAV	0.0467786	3.62686e-08	FALSE
arteriosclerosis-->LAV	rs11170820	arteriosclerosis	LAV	0.102719	8.94482e-10	FALSE
arteriosclerosis-->LAV	rs11226029	arteriosclerosis	LAV	0.0690689	2.10256e-15	FALSE
arteriosclerosis-->LAV	rs1123180	arteriosclerosis	LAV	0.0474273	1.9892e-07	FALSE
arteriosclerosis-->LAV	rs112403212	arteriosclerosis	LAV	0.0714179	3.27294e-10	FALSE
arteriosclerosis-->LAV	rs11398961	arteriosclerosis	LAV	-0.0594263	2.38768e-13	FALSE
arteriosclerosis-->LAV	rs1145101	arteriosclerosis	LAV	-0.0670954	9.30407e-11	FALSE
arteriosclerosis-->LAV	rs114846969	arteriosclerosis	LAV	-0.112437	1.74984e-18	FALSE
arteriosclerosis-->LAV	rs11515	arteriosclerosis	LAV	0.0561818	7.67268e-07	FALSE
arteriosclerosis-->LAV	rs11539637	arteriosclerosis	LAV	0.0668172	4.996e-17	FALSE
arteriosclerosis-->LAV	rs11556924	arteriosclerosis	LAV	-0.0508702	4.80944e-10	FALSE
arteriosclerosis-->LAV	rs11617955	arteriosclerosis	LAV	-0.0936845	6.5313e-13	FALSE
arteriosclerosis-->LAV	rs11670056	arteriosclerosis	LAV	0.0918405	3.75178e-10	FALSE
arteriosclerosis-->LAV	rs1169288	arteriosclerosis	LAV	0.0527822	6.64993e-10	FALSE
arteriosclerosis-->LAV	rs12190287	arteriosclerosis	LAV	-0.0558838	1.14689e-11	FALSE
arteriosclerosis-->LAV	rs12300108	arteriosclerosis	LAV	-0.0808847	6.75511e-07	FALSE
arteriosclerosis-->LAV	rs12324886	arteriosclerosis	LAV	0.0714272	6.53665e-15	FALSE
arteriosclerosis-->LAV	rs12431029	arteriosclerosis	LAV	-0.0409866	3.24554e-07	FALSE
arteriosclerosis-->LAV	rs12509595	arteriosclerosis	LAV	0.054062	4.40443e-10	FALSE
arteriosclerosis-->LAV	rs12873154	arteriosclerosis	LAV	0.0714459	3.53396e-10	FALSE
arteriosclerosis-->LAV	rs12952581	arteriosclerosis	LAV	0.0576744	2.43046e-12	FALSE
arteriosclerosis-->LAV	rs13139571	arteriosclerosis	LAV	-0.06273	3.73724e-11	FALSE
arteriosclerosis-->LAV	rs13209686	arteriosclerosis	LAV	0.0737057	6.20682e-07	FALSE
arteriosclerosis-->LAV	rs13288666	arteriosclerosis	LAV	0.126818	1.22991e-12	FALSE
arteriosclerosis-->LAV	rs1333042	arteriosclerosis	LAV	0.174583	2.50015e-106	FALSE
arteriosclerosis-->LAV	rs1345281	arteriosclerosis	LAV	-0.0435674	7.1665e-08	FALSE
arteriosclerosis-->LAV	rs138799654	arteriosclerosis	LAV	0.188039	9.1534e-11	FALSE
arteriosclerosis-->LAV	rs140570886	arteriosclerosis	LAV	0.442774	4.63736e-54	FALSE
arteriosclerosis-->LAV	rs145605569	arteriosclerosis	LAV	0.0496374	3.44048e-08	FALSE
arteriosclerosis-->LAV	rs146184004	arteriosclerosis	LAV	0.148015	4.67164e-10	FALSE
arteriosclerosis-->LAV	rs146510206	arteriosclerosis	LAV	0.0809531	4.94958e-13	FALSE
arteriosclerosis-->LAV	rs147932234	arteriosclerosis	LAV	0.0851405	4.3417e-13	FALSE
arteriosclerosis-->LAV	rs148349043	arteriosclerosis	LAV	0.220725	2.37029e-10	FALSE
arteriosclerosis-->LAV	rs149722146	arteriosclerosis	LAV	0.159692	3.82892e-08	FALSE
arteriosclerosis-->LAV	rs1529729	arteriosclerosis	LAV	0.0441987	2.64971e-08	FALSE
arteriosclerosis-->LAV	rs1657346	arteriosclerosis	LAV	-0.0968094	1.33411e-12	FALSE
arteriosclerosis-->LAV	rs16824159	arteriosclerosis	LAV	0.0995014	9.44462e-07	FALSE
arteriosclerosis-->LAV	rs16975472	arteriosclerosis	LAV	0.0502082	8.5523e-10	FALSE
arteriosclerosis-->LAV	rs16986953	arteriosclerosis	LAV	0.0850394	3.58474e-08	FALSE
arteriosclerosis-->LAV	rs1713815	arteriosclerosis	LAV	-0.0606028	4.60093e-08	FALSE
arteriosclerosis-->LAV	rs1893250	arteriosclerosis	LAV	-0.0445749	4.8517e-08	FALSE
arteriosclerosis-->LAV	rs2073532	arteriosclerosis	LAV	-0.0431528	5.75437e-07	FALSE
arteriosclerosis-->LAV	rs2107595	arteriosclerosis	LAV	0.0677521	5.1154e-10	FALSE
arteriosclerosis-->LAV	rs2119690	arteriosclerosis	LAV	-0.0658407	1.11292e-13	FALSE
arteriosclerosis-->LAV	rs223288	arteriosclerosis	LAV	0.0946736	5.46161e-09	FALSE
arteriosclerosis-->LAV	rs2233669	arteriosclerosis	LAV	0.0432032	7.16509e-08	FALSE
arteriosclerosis-->LAV	rs2297374	arteriosclerosis	LAV	-0.0549959	2.7365e-11	FALSE
arteriosclerosis-->LAV	rs2337157	arteriosclerosis	LAV	-0.0399411	8.05586e-07	FALSE
arteriosclerosis-->LAV	rs2382631	arteriosclerosis	LAV	-0.0461466	8.71867e-09	FALSE
arteriosclerosis-->LAV	rs2392929	arteriosclerosis	LAV	0.0504935	3.00894e-07	FALSE
arteriosclerosis-->LAV	rs2457574	arteriosclerosis	LAV	-0.0543738	2.39488e-11	FALSE
arteriosclerosis-->LAV	rs2504922	arteriosclerosis	LAV	-0.0434369	3.43039e-07	FALSE
arteriosclerosis-->LAV	rs2505083	arteriosclerosis	LAV	0.0420436	1.43531e-07	FALSE
arteriosclerosis-->LAV	rs2518710	arteriosclerosis	LAV	0.0830075	1.39587e-08	FALSE
arteriosclerosis-->LAV	rs268	arteriosclerosis	LAV	0.143018	3.01073e-07	FALSE
arteriosclerosis-->LAV	rs2857598	arteriosclerosis	LAV	-0.0675757	2.60149e-09	FALSE
arteriosclerosis-->LAV	rs2888689	arteriosclerosis	LAV	0.0440743	8.79031e-08	FALSE
arteriosclerosis-->LAV	rs2952285	arteriosclerosis	LAV	-0.0403242	9.79719e-07	FALSE
arteriosclerosis-->LAV	rs2954027	arteriosclerosis	LAV	-0.0479148	1.82035e-09	FALSE
arteriosclerosis-->LAV	rs3184504	arteriosclerosis	LAV	0.072423	7.01932e-20	FALSE
arteriosclerosis-->LAV	rs34372836	arteriosclerosis	LAV	0.0466832	5.86431e-08	FALSE
arteriosclerosis-->LAV	rs34432210	arteriosclerosis	LAV	-0.0543052	2.38472e-09	FALSE
arteriosclerosis-->LAV	rs34917849	arteriosclerosis	LAV	0.065104	3.02218e-08	FALSE
arteriosclerosis-->LAV	rs35246381	arteriosclerosis	LAV	0.0474464	5.34953e-07	FALSE
arteriosclerosis-->LAV	rs3741380	arteriosclerosis	LAV	0.0454226	1.18982e-08	FALSE
arteriosclerosis-->LAV	rs374644476	arteriosclerosis	LAV	0.0428679	8.44926e-08	FALSE
arteriosclerosis-->LAV	rs3775058	arteriosclerosis	LAV	0.0492186	2.97834e-07	FALSE
arteriosclerosis-->LAV	rs3783320	arteriosclerosis	LAV	-0.0473705	7.06591e-07	FALSE
arteriosclerosis-->LAV	rs3839632	arteriosclerosis	LAV	0.0596453	7.20892e-08	FALSE
arteriosclerosis-->LAV	rs386453	arteriosclerosis	LAV	0.0930531	9.54261e-14	FALSE
arteriosclerosis-->LAV	rs3918226	arteriosclerosis	LAV	0.109948	1.28663e-14	FALSE
arteriosclerosis-->LAV	rs3959554	arteriosclerosis	LAV	0.0446483	2.77429e-08	FALSE
arteriosclerosis-->LAV	rs4285828	arteriosclerosis	LAV	-0.0483324	1.3668e-09	FALSE
arteriosclerosis-->LAV	rs429358	arteriosclerosis	LAV	0.087617	3.13874e-16	FALSE
arteriosclerosis-->LAV	rs4328161	arteriosclerosis	LAV	0.0513583	1.64464e-10	FALSE
arteriosclerosis-->LAV	rs45488899	arteriosclerosis	LAV	0.0477325	2.8265e-09	FALSE
arteriosclerosis-->LAV	rs4615669	arteriosclerosis	LAV	-0.0479526	2.13189e-09	FALSE
arteriosclerosis-->LAV	rs4646272	arteriosclerosis	LAV	0.155473	3.04027e-22	FALSE
arteriosclerosis-->LAV	rs471142	arteriosclerosis	LAV	-0.0416546	8.11261e-07	FALSE
arteriosclerosis-->LAV	rs4721064	arteriosclerosis	LAV	0.0451932	2.20943e-08	FALSE
arteriosclerosis-->LAV	rs4790881	arteriosclerosis	LAV	-0.0608865	3.2877e-12	FALSE
arteriosclerosis-->LAV	rs4894803	arteriosclerosis	LAV	0.0416217	2.8551e-07	FALSE
arteriosclerosis-->LAV	rs544366796	arteriosclerosis	LAV	0.358772	3.24301e-24	FALSE
arteriosclerosis-->LAV	rs55830333	arteriosclerosis	LAV	0.0675558	4.448e-08	FALSE
arteriosclerosis-->LAV	rs56100699	arteriosclerosis	LAV	-0.0726438	1.98056e-16	FALSE
arteriosclerosis-->LAV	rs56256300	arteriosclerosis	LAV	-0.0444254	1.05573e-07	FALSE
arteriosclerosis-->LAV	rs56330132	arteriosclerosis	LAV	0.05741	1.57514e-08	FALSE
arteriosclerosis-->LAV	rs58235019	arteriosclerosis	LAV	0.0585519	6.21203e-13	FALSE
arteriosclerosis-->LAV	rs614754	arteriosclerosis	LAV	0.162076	3.19154e-07	FALSE
arteriosclerosis-->LAV	rs62022865	arteriosclerosis	LAV	0.0567961	4.96509e-07	FALSE
arteriosclerosis-->LAV	rs62390615	arteriosclerosis	LAV	-0.0612894	2.59346e-07	FALSE
arteriosclerosis-->LAV	rs633185	arteriosclerosis	LAV	-0.0471891	1.1695e-07	FALSE
arteriosclerosis-->LAV	rs6557122	arteriosclerosis	LAV	-0.0457885	7.1115e-07	FALSE
arteriosclerosis-->LAV	rs6575752	arteriosclerosis	LAV	0.0593438	5.00218e-08	FALSE
arteriosclerosis-->LAV	rs6714157	arteriosclerosis	LAV	0.0541851	9.2239e-12	FALSE
arteriosclerosis-->LAV	rs6740545	arteriosclerosis	LAV	0.055236	3.66302e-10	FALSE
arteriosclerosis-->LAV	rs6859	arteriosclerosis	LAV	0.0474178	3.10469e-09	FALSE
arteriosclerosis-->LAV	rs6905073	arteriosclerosis	LAV	-0.0623255	1.6584e-13	FALSE
arteriosclerosis-->LAV	rs6906586	arteriosclerosis	LAV	0.0507026	3.83019e-10	FALSE
arteriosclerosis-->LAV	rs7098605	arteriosclerosis	LAV	0.0539767	6.19856e-07	FALSE
arteriosclerosis-->LAV	rs72631113	arteriosclerosis	LAV	-0.0427624	2.35005e-07	FALSE
arteriosclerosis-->LAV	rs72743477	arteriosclerosis	LAV	-0.0522116	9.80389e-08	FALSE
arteriosclerosis-->LAV	rs73045269	arteriosclerosis	LAV	0.05825	2.32501e-08	FALSE
arteriosclerosis-->LAV	rs73207089	arteriosclerosis	LAV	0.0946554	6.50769e-07	FALSE
arteriosclerosis-->LAV	rs73225842	arteriosclerosis	LAV	0.0952374	1.92761e-08	FALSE
arteriosclerosis-->LAV	rs73426042	arteriosclerosis	LAV	0.0645791	5.95224e-07	FALSE
arteriosclerosis-->LAV	rs7412	arteriosclerosis	LAV	-0.134823	5.66283e-19	FALSE
arteriosclerosis-->LAV	rs745372859	arteriosclerosis	LAV	0.061603	1.39598e-07	FALSE
arteriosclerosis-->LAV	rs75610200	arteriosclerosis	LAV	-0.0597935	2.87492e-07	FALSE
arteriosclerosis-->LAV	rs75991907	arteriosclerosis	LAV	0.211565	8.98477e-11	FALSE
arteriosclerosis-->LAV	rs761081655	arteriosclerosis	LAV	-0.0745113	1.24647e-09	FALSE
arteriosclerosis-->LAV	rs76245856	arteriosclerosis	LAV	-0.225944	9.00804e-08	FALSE
arteriosclerosis-->LAV	rs766802806	arteriosclerosis	LAV	-0.0523001	3.41931e-09	FALSE
arteriosclerosis-->LAV	rs7758766	arteriosclerosis	LAV	0.0605399	1.13246e-08	FALSE
arteriosclerosis-->LAV	rs7760338	arteriosclerosis	LAV	0.0651602	9.45443e-07	FALSE
arteriosclerosis-->LAV	rs7776857	arteriosclerosis	LAV	0.0452219	6.6724e-08	FALSE
arteriosclerosis-->LAV	rs77870048	arteriosclerosis	LAV	-0.108	3.40191e-09	FALSE
arteriosclerosis-->LAV	rs783175	arteriosclerosis	LAV	0.0646166	4.50269e-11	FALSE
arteriosclerosis-->LAV	rs79570361	arteriosclerosis	LAV	0.110038	3.66764e-14	FALSE
arteriosclerosis-->LAV	rs7986871	arteriosclerosis	LAV	0.039586	7.26595e-07	FALSE
arteriosclerosis-->LAV	rs8046196	arteriosclerosis	LAV	-0.0418069	1.66592e-07	FALSE
arteriosclerosis-->LAV	rs8109627	arteriosclerosis	LAV	-0.0510407	1.94884e-08	FALSE
arteriosclerosis-->LAV	rs9348426	arteriosclerosis	LAV	0.0398071	8.10486e-07	FALSE
arteriosclerosis-->LAV	rs9349379	arteriosclerosis	LAV	0.0868747	3.21579e-27	FALSE
arteriosclerosis-->LAV	rs9364552	arteriosclerosis	LAV	0.0712224	4.12171e-19	FALSE
arteriosclerosis-->LAV	rs9456496	arteriosclerosis	LAV	0.0731947	1.38859e-09	FALSE
arteriosclerosis-->LAV	rs9549620	arteriosclerosis	LAV	0.0493614	4.53807e-08	FALSE
arteriosclerosis-->LAV	rs9980618	arteriosclerosis	LAV	0.0704585	1.25848e-09	FALSE
LAV-->hypertension	5:118510476_CCTTTCT_C	LAV	hypertension	-0.0191073	5.7e-07	FALSE
LAV-->hypertension	6:127017114_CA_C	LAV	hypertension	0.00884029	1.3e-07	FALSE
LAV-->hypertension	rs10135780	LAV	hypertension	-0.00986901	5.3e-07	TRUE
LAV-->hypertension	rs1160047	LAV	hypertension	0.0084693	4.6e-07	FALSE
LAV-->hypertension	rs1173727	LAV	hypertension	0.00956411	1.7e-08	FALSE
LAV-->hypertension	rs35238874	LAV	hypertension	-0.00863906	3.9e-07	FALSE
LAV-->hypertension	rs59985551	LAV	hypertension	0.0116556	5.3e-09	FALSE
hypertension-->LAV	10:105014038_TTTTC_T	hypertension	LAV	-0.154963	7.9022e-09	FALSE
hypertension-->LAV	10:112076614_AAAAT_A	hypertension	LAV	-0.0272027	5.08302e-08	FALSE
hypertension-->LAV	10:65193329_CTCTTT_C	hypertension	LAV	0.0277611	2.32061e-08	FALSE
hypertension-->LAV	11:10275316_CA_C	hypertension	LAV	0.0474464	1.3702e-13	FALSE
hypertension-->LAV	11:43741177_AAT_A	hypertension	LAV	-0.0387512	9.3533e-15	FALSE
hypertension-->LAV	11:9824767_GA_G	hypertension	LAV	-0.0357536	1.69603e-07	FALSE
hypertension-->LAV	12:110916584_TCA_T	hypertension	LAV	0.0737522	8.16766e-07	FALSE
hypertension-->LAV	12:57131135_CT_C	hypertension	LAV	0.0316343	2.46701e-09	FALSE
hypertension-->LAV	12:82268686_CAT_C	hypertension	LAV	-0.029881	7.16626e-07	FALSE
hypertension-->LAV	16:53822169_AT_A	hypertension	LAV	0.0371416	1.39709e-12	FALSE
hypertension-->LAV	17:2088848_CCAGA_C	hypertension	LAV	0.0329898	6.18102e-10	FALSE
hypertension-->LAV	17:59237355_AT_A	hypertension	LAV	0.0324962	3.25409e-07	FALSE
hypertension-->LAV	17:76766437_GA_G	hypertension	LAV	0.0288887	7.1556e-09	FALSE
hypertension-->LAV	22:29032706_ATTAT_A	hypertension	LAV	-0.0577022	6.72446e-09	FALSE
hypertension-->LAV	4:103931397_ACC_A	hypertension	LAV	-0.0312946	3.22237e-10	FALSE
hypertension-->LAV	4:143652924_AG_A	hypertension	LAV	0.0358593	4.88373e-11	FALSE
hypertension-->LAV	4:18023431_GGGCGCGAGCCCTC_G	hypertension	LAV	-0.0732128	3.69805e-07	FALSE
hypertension-->LAV	5:55860907_GC_G	hypertension	LAV	0.0444474	2.81369e-12	FALSE
hypertension-->LAV	5:87232559_CCCTT_C	hypertension	LAV	0.0669107	2.68012e-07	FALSE
hypertension-->LAV	6:143217374_CT_C	hypertension	LAV	-0.0386566	1.66243e-07	FALSE
hypertension-->LAV	6:27615071_GAACT_G	hypertension	LAV	-0.0486536	3.56548e-07	FALSE
hypertension-->LAV	6:31253305_TA_T	hypertension	LAV	-0.025165	4.69081e-07	FALSE
hypertension-->LAV	6:79600131_TA_T	hypertension	LAV	0.037421	8.23341e-14	FALSE
hypertension-->LAV	7:130438531_CTTTTTT_C	hypertension	LAV	0.0307135	6.79768e-10	FALSE
hypertension-->LAV	7:1853383_GCT_G	hypertension	LAV	-0.0396466	6.38592e-09	FALSE
hypertension-->LAV	7:27644046_AT_A	hypertension	LAV	0.0275373	4.21393e-07	FALSE
hypertension-->LAV	8:140927393_GGGTGGC_G	hypertension	LAV	-0.0333655	4.13145e-07	FALSE
hypertension-->LAV	8:28943671_ATAAATCCAG_A	hypertension	LAV	-0.0657478	5.2298e-07	FALSE
hypertension-->LAV	8:9164752_GC_G	hypertension	LAV	0.0268756	7.46687e-08	FALSE
hypertension-->LAV	9:109111364_CA_C	hypertension	LAV	-0.04723	7.77261e-07	FALSE
hypertension-->LAV	rs1002003	hypertension	LAV	0.029753	5.23024e-08	FALSE
hypertension-->LAV	rs10031363	hypertension	LAV	0.0410652	5.00504e-16	FALSE
hypertension-->LAV	rs10040425	hypertension	LAV	0.042935	1.7786e-07	FALSE
hypertension-->LAV	rs10047435	hypertension	LAV	-0.0268759	4.18427e-07	FALSE
hypertension-->LAV	rs10048404	hypertension	LAV	-0.0255701	6.75861e-07	FALSE
hypertension-->LAV	rs10068695	hypertension	LAV	-0.0294309	3.05036e-07	FALSE
hypertension-->LAV	rs10069690	hypertension	LAV	0.0315277	2.64767e-08	FALSE
hypertension-->LAV	rs10075647	hypertension	LAV	-0.0266377	5.71589e-07	FALSE
hypertension-->LAV	rs1008711	hypertension	LAV	0.0303158	1.66384e-07	FALSE
hypertension-->LAV	rs10107083	hypertension	LAV	0.0318765	1.84217e-07	FALSE
hypertension-->LAV	rs10165044	hypertension	LAV	0.0363801	2.47931e-08	FALSE
hypertension-->LAV	rs10167465	hypertension	LAV	0.0293452	1.41647e-08	FALSE
hypertension-->LAV	rs10181201	hypertension	LAV	0.0586273	5.4086e-08	FALSE
hypertension-->LAV	rs10195252	hypertension	LAV	-0.0288955	1.10708e-08	FALSE
hypertension-->LAV	rs10217559	hypertension	LAV	-0.0310357	7.43717e-09	FALSE
hypertension-->LAV	rs10265221	hypertension	LAV	0.0404603	1.59527e-13	FALSE
hypertension-->LAV	rs10277774	hypertension	LAV	0.0321961	5.36304e-10	FALSE
hypertension-->LAV	rs10404551	hypertension	LAV	0.0300344	7.68167e-09	FALSE
hypertension-->LAV	rs10447437	hypertension	LAV	0.0287915	7.68746e-09	FALSE
hypertension-->LAV	rs1049130	hypertension	LAV	-0.0332931	2.0072e-11	FALSE
hypertension-->LAV	rs10519387	hypertension	LAV	-0.0323197	1.35704e-07	FALSE
hypertension-->LAV	rs10623742	hypertension	LAV	-0.0601248	2.26475e-10	FALSE
hypertension-->LAV	rs1065853	hypertension	LAV	-0.0539157	3.62417e-09	FALSE
hypertension-->LAV	rs10749409	hypertension	LAV	0.0386148	4.85183e-13	FALSE
hypertension-->LAV	rs10764392	hypertension	LAV	0.0302479	8.50999e-08	FALSE
hypertension-->LAV	rs1077998	hypertension	LAV	-0.032549	2.27277e-08	FALSE
hypertension-->LAV	rs10810162	hypertension	LAV	-0.0243839	9.98506e-07	FALSE
hypertension-->LAV	rs10835708	hypertension	LAV	0.0256385	3.81348e-07	FALSE
hypertension-->LAV	rs10842695	hypertension	LAV	-0.0250296	5.55878e-07	FALSE
hypertension-->LAV	rs10875793	hypertension	LAV	0.0339955	1.83162e-08	FALSE
hypertension-->LAV	rs10876531	hypertension	LAV	-0.0459863	7.42344e-17	FALSE
hypertension-->LAV	rs10897979	hypertension	LAV	-0.0344496	2.11905e-09	FALSE
hypertension-->LAV	rs10936133	hypertension	LAV	-0.0319263	1.26691e-10	FALSE
hypertension-->LAV	rs10952047	hypertension	LAV	0.048914	5.68434e-11	FALSE
hypertension-->LAV	rs10956533	hypertension	LAV	-0.0283964	1.32265e-08	FALSE
hypertension-->LAV	rs10993958	hypertension	LAV	-0.0649525	5.44672e-12	FALSE
hypertension-->LAV	rs11012808	hypertension	LAV	0.0299277	2.91693e-08	FALSE
hypertension-->LAV	rs11039183	hypertension	LAV	0.0465591	2.14766e-19	FALSE
hypertension-->LAV	rs1106090	hypertension	LAV	0.0257067	6.43426e-07	FALSE
hypertension-->LAV	rs11066320	hypertension	LAV	0.0484949	5.87145e-22	FALSE
hypertension-->LAV	rs11072508	hypertension	LAV	0.0470267	8.37644e-19	FALSE
hypertension-->LAV	rs11078446	hypertension	LAV	-0.0251958	9.73828e-07	FALSE
hypertension-->LAV	rs11082394	hypertension	LAV	-0.0412836	7.89672e-15	FALSE
hypertension-->LAV	rs11082867	hypertension	LAV	0.0385474	8.29836e-13	FALSE
hypertension-->LAV	rs11105377	hypertension	LAV	-0.0546051	9.51676e-27	FALSE
hypertension-->LAV	rs11105381	hypertension	LAV	-0.0525204	2.55446e-16	FALSE
hypertension-->LAV	rs11133377	hypertension	LAV	-0.0277361	7.36902e-07	FALSE
hypertension-->LAV	rs1114348	hypertension	LAV	0.029918	1.61858e-09	FALSE
hypertension-->LAV	rs111481406	hypertension	LAV	0.036303	2.00079e-07	FALSE
hypertension-->LAV	rs11168236	hypertension	LAV	0.0438255	1.12309e-09	FALSE
hypertension-->LAV	rs11168244	hypertension	LAV	-0.0333004	1.19121e-08	FALSE
hypertension-->LAV	rs11191580	hypertension	LAV	-0.0865202	2.93053e-20	FALSE
hypertension-->LAV	rs11196652	hypertension	LAV	0.0392784	1.26608e-11	FALSE
hypertension-->LAV	rs112049442	hypertension	LAV	-0.103305	1.47792e-07	FALSE
hypertension-->LAV	rs112087736	hypertension	LAV	0.040806	1.52525e-08	FALSE
hypertension-->LAV	rs112204826	hypertension	LAV	0.0751539	6.12132e-09	FALSE
hypertension-->LAV	rs1122249	hypertension	LAV	0.0447439	4.22377e-17	FALSE
hypertension-->LAV	rs1122864	hypertension	LAV	0.0300247	3.17191e-07	FALSE
hypertension-->LAV	rs11230729	hypertension	LAV	-0.0517945	2.32878e-10	FALSE
hypertension-->LAV	rs11231711	hypertension	LAV	0.0643823	1.57753e-09	FALSE
hypertension-->LAV	rs11246660	hypertension	LAV	0.0384897	6.6146e-09	FALSE
hypertension-->LAV	rs11250163	hypertension	LAV	-0.0339736	9.19553e-12	FALSE
hypertension-->LAV	rs112773695	hypertension	LAV	0.0353671	3.33245e-12	FALSE
hypertension-->LAV	rs113044050	hypertension	LAV	-0.0383999	1.03363e-07	FALSE
hypertension-->LAV	rs113561314	hypertension	LAV	0.0496755	1.36196e-08	FALSE
hypertension-->LAV	rs11371318	hypertension	LAV	0.0251315	4.4584e-07	FALSE
hypertension-->LAV	rs113927964	hypertension	LAV	0.085471	8.21797e-08	FALSE
hypertension-->LAV	rs114182937	hypertension	LAV	0.0464827	1.23795e-08	FALSE
hypertension-->LAV	rs114315000	hypertension	LAV	0.0555104	3.43129e-07	FALSE
hypertension-->LAV	rs11451130	hypertension	LAV	-0.0573834	3.12467e-29	FALSE
hypertension-->LAV	rs114987861	hypertension	LAV	0.107311	5.2024e-12	FALSE
hypertension-->LAV	rs11556924	hypertension	LAV	-0.0380685	7.74383e-14	FALSE
hypertension-->LAV	rs11570075	hypertension	LAV	0.0899321	4.29222e-13	FALSE
hypertension-->LAV	rs115725560	hypertension	LAV	0.0357725	2.15091e-08	FALSE
hypertension-->LAV	rs11600178	hypertension	LAV	0.0547154	4.47117e-13	FALSE
hypertension-->LAV	rs11608122	hypertension	LAV	0.0335121	3.66887e-09	FALSE
hypertension-->LAV	rs11630752	hypertension	LAV	-0.121869	1.22084e-07	FALSE
hypertension-->LAV	rs11638125	hypertension	LAV	-0.0451825	4.96139e-08	FALSE
hypertension-->LAV	rs11639246	hypertension	LAV	0.0281112	1.54913e-08	FALSE
hypertension-->LAV	rs11660335	hypertension	LAV	-0.0314432	6.7173e-07	FALSE
hypertension-->LAV	rs11666888	hypertension	LAV	-0.0355122	2.02209e-08	FALSE
hypertension-->LAV	rs11667829	hypertension	LAV	0.0260868	8.51056e-07	FALSE
hypertension-->LAV	rs11671314	hypertension	LAV	0.0487711	1.82197e-10	FALSE
hypertension-->LAV	rs116734066	hypertension	LAV	-0.0643423	9.26126e-14	FALSE
hypertension-->LAV	rs116738412	hypertension	LAV	0.0784507	1.93718e-09	FALSE
hypertension-->LAV	rs11675437	hypertension	LAV	0.028257	1.46612e-08	FALSE
hypertension-->LAV	rs11681614	hypertension	LAV	0.0272065	4.65372e-07	FALSE
hypertension-->LAV	rs116841826	hypertension	LAV	0.13544	5.87626e-09	FALSE
hypertension-->LAV	rs116903892	hypertension	LAV	0.0690595	2.17688e-07	FALSE
hypertension-->LAV	rs11692449	hypertension	LAV	-0.0312079	1.38763e-09	FALSE
hypertension-->LAV	rs116936375	hypertension	LAV	-0.0750986	1.17535e-08	FALSE
hypertension-->LAV	rs11724003	hypertension	LAV	-0.0292332	4.99953e-09	FALSE
hypertension-->LAV	rs11724647	hypertension	LAV	-0.0624628	2.97665e-22	FALSE
hypertension-->LAV	rs1173709	hypertension	LAV	0.0244584	9.60121e-07	FALSE
hypertension-->LAV	rs11741847	hypertension	LAV	-0.0292383	1.10798e-07	FALSE
hypertension-->LAV	rs117432686	hypertension	LAV	0.0659937	4.71823e-09	FALSE
hypertension-->LAV	rs11746746	hypertension	LAV	-0.0347302	5.8549e-07	FALSE
hypertension-->LAV	rs117539635	hypertension	LAV	-0.112151	2.82599e-12	FALSE
hypertension-->LAV	rs117643180	hypertension	LAV	-0.0790551	5.1917e-07	FALSE
hypertension-->LAV	rs11773687	hypertension	LAV	0.0351065	1.3044e-09	FALSE
hypertension-->LAV	rs11774829	hypertension	LAV	-0.0683945	2.62685e-16	FALSE
hypertension-->LAV	rs117913411	hypertension	LAV	0.0988312	6.76467e-13	FALSE
hypertension-->LAV	rs117993381	hypertension	LAV	0.0655536	3.32779e-07	FALSE
hypertension-->LAV	rs1181957	hypertension	LAV	0.025112	5.29335e-07	FALSE
hypertension-->LAV	rs11870150	hypertension	LAV	-0.0249117	8.31737e-07	FALSE
hypertension-->LAV	rs11977452	hypertension	LAV	0.0267782	5.07166e-07	FALSE
hypertension-->LAV	rs12020641	hypertension	LAV	-0.0368881	1.7445e-07	FALSE
hypertension-->LAV	rs12052761	hypertension	LAV	-0.027141	9.62507e-08	FALSE
hypertension-->LAV	rs1207914	hypertension	LAV	0.0344787	2.18778e-07	TRUE
hypertension-->LAV	rs12114418	hypertension	LAV	0.0343628	6.02792e-09	FALSE
hypertension-->LAV	rs12154498	hypertension	LAV	-0.0405043	1.08949e-08	FALSE
hypertension-->LAV	rs12205050	hypertension	LAV	-0.0548417	6.16241e-16	FALSE
hypertension-->LAV	rs12225704	hypertension	LAV	0.0343918	2.97786e-09	FALSE
hypertension-->LAV	rs12258967	hypertension	LAV	-0.0545428	1.37558e-23	FALSE
hypertension-->LAV	rs1227932	hypertension	LAV	-0.0260453	2.72635e-07	FALSE
hypertension-->LAV	rs12292172	hypertension	LAV	-0.0273188	6.90867e-08	FALSE
hypertension-->LAV	rs1229984	hypertension	LAV	-0.0968634	1.03763e-08	FALSE
hypertension-->LAV	rs12318789	hypertension	LAV	-0.0354572	6.05734e-11	FALSE
hypertension-->LAV	rs12370770	hypertension	LAV	0.0639508	5.86516e-10	FALSE
hypertension-->LAV	rs12413195	hypertension	LAV	0.0469504	9.89275e-16	FALSE
hypertension-->LAV	rs12419022	hypertension	LAV	-0.0521526	1.87141e-12	FALSE
hypertension-->LAV	rs12452064	hypertension	LAV	-0.026346	2.01955e-07	FALSE
hypertension-->LAV	rs12475388	hypertension	LAV	-0.0256943	2.63772e-07	FALSE
hypertension-->LAV	rs12494304	hypertension	LAV	-0.0345397	4.87961e-11	FALSE
hypertension-->LAV	rs12509595	hypertension	LAV	0.102701	2.52916e-79	FALSE
hypertension-->LAV	rs12528975	hypertension	LAV	0.0560495	8.4312e-07	FALSE
hypertension-->LAV	rs12627514	hypertension	LAV	0.0327672	2.57547e-09	FALSE
hypertension-->LAV	rs12656497	hypertension	LAV	-0.0660437	8.19708e-39	FALSE
hypertension-->LAV	rs12659332	hypertension	LAV	0.0369489	8.38068e-12	FALSE
hypertension-->LAV	rs12693302	hypertension	LAV	0.0294326	1.4914e-08	FALSE
hypertension-->LAV	rs1275988	hypertension	LAV	0.0755712	1.65144e-49	FALSE
hypertension-->LAV	rs1277750	hypertension	LAV	0.0364573	9.40272e-12	FALSE
hypertension-->LAV	rs1278719	hypertension	LAV	-0.0505231	9.47804e-18	FALSE
hypertension-->LAV	rs12792556	hypertension	LAV	-0.0816505	1.98899e-10	FALSE
hypertension-->LAV	rs12802176	hypertension	LAV	0.0279556	3.89945e-07	FALSE
hypertension-->LAV	rs12817819	hypertension	LAV	0.037132	6.44025e-07	FALSE
hypertension-->LAV	rs1290071	hypertension	LAV	0.026038	4.75455e-07	FALSE
hypertension-->LAV	rs12902197	hypertension	LAV	0.0321574	4.85223e-07	FALSE
hypertension-->LAV	rs12906962	hypertension	LAV	0.0358689	2.16685e-11	FALSE
hypertension-->LAV	rs12920941	hypertension	LAV	-0.0326058	5.74247e-09	FALSE
hypertension-->LAV	rs12934767	hypertension	LAV	-0.0326947	1.12561e-10	FALSE
hypertension-->LAV	rs12978472	hypertension	LAV	-0.09968	2.18744e-40	FALSE
hypertension-->LAV	rs12984770	hypertension	LAV	-0.0333758	3.88292e-09	FALSE
hypertension-->LAV	rs13022164	hypertension	LAV	-0.0329716	6.35465e-07	FALSE
hypertension-->LAV	rs13060082	hypertension	LAV	-0.0325841	1.65339e-07	FALSE
hypertension-->LAV	rs13107325	hypertension	LAV	-0.0665469	2.4956e-12	FALSE
hypertension-->LAV	rs13112725	hypertension	LAV	-0.0435173	7.39571e-14	FALSE
hypertension-->LAV	rs13134008	hypertension	LAV	-0.0284417	1.52083e-08	FALSE
hypertension-->LAV	rs13164167	hypertension	LAV	0.0272649	4.69442e-08	FALSE
hypertension-->LAV	rs13186938	hypertension	LAV	0.0354733	9.39467e-08	FALSE
hypertension-->LAV	rs1333045	hypertension	LAV	-0.0248348	6.08076e-07	FALSE
hypertension-->LAV	rs13332167	hypertension	LAV	0.0408156	2.22712e-09	FALSE
hypertension-->LAV	rs13389265	hypertension	LAV	0.048714	2.86715e-07	FALSE
hypertension-->LAV	rs1368386	hypertension	LAV	0.0274595	4.50081e-08	FALSE
hypertension-->LAV	rs137923903	hypertension	LAV	-0.128807	5.92452e-09	FALSE
hypertension-->LAV	rs138682554	hypertension	LAV	0.0816076	6.28897e-07	FALSE
hypertension-->LAV	rs139051778	hypertension	LAV	0.159692	8.27271e-13	FALSE
hypertension-->LAV	rs140570886	hypertension	LAV	0.105683	1.7925e-07	FALSE
hypertension-->LAV	rs140762643	hypertension	LAV	0.103468	1.01833e-07	FALSE
hypertension-->LAV	rs1408268	hypertension	LAV	0.0279459	9.15353e-07	FALSE
hypertension-->LAV	rs1412534	hypertension	LAV	0.0250145	6.05649e-07	FALSE
hypertension-->LAV	rs142010414	hypertension	LAV	-0.128352	7.07126e-07	FALSE
hypertension-->LAV	rs142076278	hypertension	LAV	0.130265	2.36751e-09	FALSE
hypertension-->LAV	rs1425548	hypertension	LAV	0.0330962	7.19767e-10	FALSE
hypertension-->LAV	rs143005354	hypertension	LAV	0.154882	7.54971e-10	FALSE
hypertension-->LAV	rs1436138	hypertension	LAV	-0.0348989	1.99656e-11	FALSE
hypertension-->LAV	rs1437134	hypertension	LAV	-0.0280158	3.04263e-08	FALSE
hypertension-->LAV	rs1437543	hypertension	LAV	0.0312273	9.94964e-08	FALSE
hypertension-->LAV	rs144818889	hypertension	LAV	0.107104	5.49621e-07	FALSE
hypertension-->LAV	rs1449482	hypertension	LAV	0.0264861	1.01772e-07	FALSE
hypertension-->LAV	rs1451997	hypertension	LAV	-0.0408876	1.05715e-12	FALSE
hypertension-->LAV	rs145496147	hypertension	LAV	0.129009	1.68308e-08	FALSE
hypertension-->LAV	rs145781730	hypertension	LAV	0.0644666	1.00481e-07	FALSE
hypertension-->LAV	rs146520061	hypertension	LAV	-0.0898295	3.22612e-09	FALSE
hypertension-->LAV	rs146736740	hypertension	LAV	-0.0786212	6.80854e-07	FALSE
hypertension-->LAV	rs146739636	hypertension	LAV	-0.0297646	2.10895e-07	FALSE
hypertension-->LAV	rs146816907	hypertension	LAV	0.0676773	2.03745e-07	FALSE
hypertension-->LAV	rs1472169	hypertension	LAV	-0.0294927	6.50666e-09	FALSE
hypertension-->LAV	rs148024643	hypertension	LAV	0.0276833	8.94952e-07	FALSE
hypertension-->LAV	rs148343985	hypertension	LAV	0.0677241	2.29736e-07	FALSE
hypertension-->LAV	rs149061709	hypertension	LAV	-0.0281814	1.0614e-07	FALSE
hypertension-->LAV	rs149197675	hypertension	LAV	-0.134749	5.20689e-07	FALSE
hypertension-->LAV	rs149298151	hypertension	LAV	-0.0757909	2.39865e-07	FALSE
hypertension-->LAV	rs149988714	hypertension	LAV	0.0317506	1.04469e-07	FALSE
hypertension-->LAV	rs1509966	hypertension	LAV	-0.0311595	3.82791e-10	FALSE
hypertension-->LAV	rs151117229	hypertension	LAV	0.0667798	9.72681e-07	FALSE
hypertension-->LAV	rs151147355	hypertension	LAV	-0.0678806	5.68971e-11	FALSE
hypertension-->LAV	rs1554903	hypertension	LAV	0.061791	1.5777e-07	FALSE
hypertension-->LAV	rs1563654	hypertension	LAV	0.0284708	2.83203e-07	FALSE
hypertension-->LAV	rs1650581	hypertension	LAV	0.0501416	8.58222e-19	FALSE
hypertension-->LAV	rs167479	hypertension	LAV	-0.0548449	2.69043e-28	FALSE
hypertension-->LAV	rs169080	hypertension	LAV	0.0358882	4.29382e-12	FALSE
hypertension-->LAV	rs16953013	hypertension	LAV	0.0515483	2.64053e-10	FALSE
hypertension-->LAV	rs16986825	hypertension	LAV	0.0443326	1.5954e-10	FALSE
hypertension-->LAV	rs17054178	hypertension	LAV	-0.0460366	4.85588e-07	FALSE
hypertension-->LAV	rs17094891	hypertension	LAV	-0.0314938	3.06441e-07	FALSE
hypertension-->LAV	rs17123362	hypertension	LAV	0.0522319	5.53661e-07	FALSE
hypertension-->LAV	rs17136060	hypertension	LAV	-0.0323538	9.18721e-07	FALSE
hypertension-->LAV	rs17243976	hypertension	LAV	0.0425038	4.92342e-08	FALSE
hypertension-->LAV	rs17335134	hypertension	LAV	-0.0411231	1.77816e-13	FALSE
hypertension-->LAV	rs17419291	hypertension	LAV	-0.0648874	2.01225e-13	FALSE
hypertension-->LAV	rs17429037	hypertension	LAV	0.0529814	4.58902e-08	FALSE
hypertension-->LAV	rs174877	hypertension	LAV	0.0334348	1.08585e-09	FALSE
hypertension-->LAV	rs17502580	hypertension	LAV	0.0763219	3.77753e-20	FALSE
hypertension-->LAV	rs17535764	hypertension	LAV	-0.0599241	6.87986e-07	FALSE
hypertension-->LAV	rs17577611	hypertension	LAV	0.0366501	3.07133e-07	FALSE
hypertension-->LAV	rs17608766	hypertension	LAV	0.0603611	4.64982e-18	FALSE
hypertension-->LAV	rs17627481	hypertension	LAV	-0.056872	5.24893e-07	FALSE
hypertension-->LAV	rs17677603	hypertension	LAV	0.0498943	1.41038e-22	FALSE
hypertension-->LAV	rs17708276	hypertension	LAV	-0.0381267	1.53164e-07	FALSE
hypertension-->LAV	rs17735180	hypertension	LAV	0.0838171	4.31839e-07	FALSE
hypertension-->LAV	rs17747401	hypertension	LAV	-0.0319283	7.51422e-10	FALSE
hypertension-->LAV	rs1786341	hypertension	LAV	-0.0289727	7.98357e-09	FALSE
hypertension-->LAV	rs17875480	hypertension	LAV	0.0577121	2.38772e-07	FALSE
hypertension-->LAV	rs17880989	hypertension	LAV	0.0790422	4.53081e-07	FALSE
hypertension-->LAV	rs17882125	hypertension	LAV	-0.0563344	3.28958e-09	FALSE
hypertension-->LAV	rs1788826	hypertension	LAV	0.0266127	3.30324e-07	FALSE
hypertension-->LAV	rs1801253	hypertension	LAV	-0.0625224	3.75574e-28	FALSE
hypertension-->LAV	rs180940	hypertension	LAV	-0.0403148	3.21923e-14	FALSE
hypertension-->LAV	rs181051533	hypertension	LAV	-0.0487828	2.18997e-07	FALSE
hypertension-->LAV	rs1847647	hypertension	LAV	-0.057858	2.12889e-15	FALSE
hypertension-->LAV	rs1864010	hypertension	LAV	0.0424559	4.44797e-09	FALSE
hypertension-->LAV	rs187003024	hypertension	LAV	-0.100346	7.94382e-07	FALSE
hypertension-->LAV	rs188367317	hypertension	LAV	-0.115886	2.15505e-07	FALSE
hypertension-->LAV	rs189583044	hypertension	LAV	0.0720043	2.49342e-07	FALSE
hypertension-->LAV	rs190122653	hypertension	LAV	-0.134291	8.6124e-08	FALSE
hypertension-->LAV	rs1910433	hypertension	LAV	0.0332413	5.51707e-07	FALSE
hypertension-->LAV	rs191264400	hypertension	LAV	-0.128158	7.75963e-12	FALSE
hypertension-->LAV	rs191784289	hypertension	LAV	0.196635	8.90425e-19	FALSE
hypertension-->LAV	rs1918898	hypertension	LAV	-0.0295483	1.41123e-08	FALSE
hypertension-->LAV	rs1938671	hypertension	LAV	-0.0286835	2.05345e-08	FALSE
hypertension-->LAV	rs1948696	hypertension	LAV	0.0258627	4.44018e-07	FALSE
hypertension-->LAV	rs198683	hypertension	LAV	0.0270313	6.64238e-08	FALSE
hypertension-->LAV	rs198851	hypertension	LAV	0.0640822	1.92772e-20	FALSE
hypertension-->LAV	rs1997011	hypertension	LAV	-0.0331432	2.22983e-07	FALSE
hypertension-->LAV	rs199794659	hypertension	LAV	0.040854	3.02497e-16	FALSE
hypertension-->LAV	rs199799304	hypertension	LAV	-0.0399807	2.04091e-08	FALSE
hypertension-->LAV	rs199854010	hypertension	LAV	0.0256385	2.489e-07	FALSE
hypertension-->LAV	rs199877508	hypertension	LAV	0.06546	1.54547e-07	FALSE
hypertension-->LAV	rs199887978	hypertension	LAV	0.0410268	2.21069e-16	FALSE
hypertension-->LAV	rs200054403	hypertension	LAV	-0.0518598	8.08437e-13	FALSE
hypertension-->LAV	rs200119412	hypertension	LAV	-0.0271646	6.60752e-08	FALSE
hypertension-->LAV	rs2001845	hypertension	LAV	0.0314405	6.89569e-09	FALSE
hypertension-->LAV	rs201408498	hypertension	LAV	0.0644291	9.96313e-08	FALSE
hypertension-->LAV	rs2014590	hypertension	LAV	-0.0347674	2.72882e-12	FALSE
hypertension-->LAV	rs201486801	hypertension	LAV	0.0251608	6.01294e-07	FALSE
hypertension-->LAV	rs201527304	hypertension	LAV	0.108881	4.20203e-07	FALSE
hypertension-->LAV	rs2026092	hypertension	LAV	0.0369393	9.51367e-12	FALSE
hypertension-->LAV	rs2044065	hypertension	LAV	0.0896853	4.08006e-08	FALSE
hypertension-->LAV	rs2045027	hypertension	LAV	-0.0451501	4.264e-07	FALSE
hypertension-->LAV	rs2046823	hypertension	LAV	-0.0428083	4.29706e-14	FALSE
hypertension-->LAV	rs2073430	hypertension	LAV	0.0280139	2.18576e-07	FALSE
hypertension-->LAV	rs2103805	hypertension	LAV	-0.0467709	2.6547e-19	FALSE
hypertension-->LAV	rs2107109	hypertension	LAV	-0.0296389	5.37582e-09	FALSE
hypertension-->LAV	rs2111834	hypertension	LAV	-0.0388884	4.57494e-07	FALSE
hypertension-->LAV	rs2114820	hypertension	LAV	0.025697	3.86285e-07	FALSE
hypertension-->LAV	rs2137608	hypertension	LAV	-0.0284015	2.14051e-08	FALSE
hypertension-->LAV	rs2160392	hypertension	LAV	0.0309365	1.35056e-09	FALSE
hypertension-->LAV	rs217230	hypertension	LAV	0.0349134	3.67646e-12	FALSE
hypertension-->LAV	rs2201637	hypertension	LAV	-0.053367	8.74882e-12	FALSE
hypertension-->LAV	rs2216475	hypertension	LAV	-0.0331629	8.0452e-08	FALSE
hypertension-->LAV	rs221903	hypertension	LAV	-0.0304489	4.04031e-09	FALSE
hypertension-->LAV	rs2229742	hypertension	LAV	0.0448682	3.40315e-08	FALSE
hypertension-->LAV	rs224222	hypertension	LAV	-0.0297749	1.90686e-07	FALSE
hypertension-->LAV	rs2246490	hypertension	LAV	0.0260575	3.75702e-07	FALSE
hypertension-->LAV	rs2246832	hypertension	LAV	-0.0297203	2.21006e-09	FALSE
hypertension-->LAV	rs2250982	hypertension	LAV	-0.0257764	3.00819e-07	FALSE
hypertension-->LAV	rs2251219	hypertension	LAV	0.0284514	2.32169e-08	FALSE
hypertension-->LAV	rs227417	hypertension	LAV	-0.0283069	2.06604e-08	FALSE
hypertension-->LAV	rs2286526	hypertension	LAV	-0.0361558	8.80596e-11	FALSE
hypertension-->LAV	rs2290273	hypertension	LAV	0.0283639	1.19695e-08	FALSE
hypertension-->LAV	rs2291433	hypertension	LAV	0.0350099	2.11878e-12	FALSE
hypertension-->LAV	rs2298359	hypertension	LAV	-0.0591228	4.1408e-09	FALSE
hypertension-->LAV	rs2301597	hypertension	LAV	0.0368911	2.3195e-13	FALSE
hypertension-->LAV	rs2311412	hypertension	LAV	-0.0309923	4.86391e-10	FALSE
hypertension-->LAV	rs2315507	hypertension	LAV	0.0265348	3.93079e-07	FALSE
hypertension-->LAV	rs231708	hypertension	LAV	0.0301703	1.6727e-08	FALSE
hypertension-->LAV	rs2327429	hypertension	LAV	-0.0423941	8.50244e-15	TRUE
hypertension-->LAV	rs2340534	hypertension	LAV	0.030888	5.0978e-10	FALSE
hypertension-->LAV	rs2357786	hypertension	LAV	0.0271871	5.17104e-08	FALSE
hypertension-->LAV	rs2365367	hypertension	LAV	-0.0295545	3.47224e-09	FALSE
hypertension-->LAV	rs2367209	hypertension	LAV	-0.0303757	2.17926e-08	FALSE
hypertension-->LAV	rs2381474	hypertension	LAV	0.0409116	3.55057e-08	FALSE
hypertension-->LAV	rs2521501	hypertension	LAV	0.0678362	5.46914e-37	FALSE
hypertension-->LAV	rs2522051	hypertension	LAV	0.0315568	2.42748e-10	FALSE
hypertension-->LAV	rs2530890	hypertension	LAV	0.0313436	7.20545e-07	FALSE
hypertension-->LAV	rs2540945	hypertension	LAV	-0.0334865	8.70273e-11	FALSE
hypertension-->LAV	rs2566514	hypertension	LAV	-0.0410335	2.37612e-12	FALSE
hypertension-->LAV	rs2606735	hypertension	LAV	-0.0391162	1.53796e-13	FALSE
hypertension-->LAV	rs2627308	hypertension	LAV	0.0457761	3.73208e-20	FALSE
hypertension-->LAV	rs262959	hypertension	LAV	0.025697	5.4417e-07	FALSE
hypertension-->LAV	rs2643826	hypertension	LAV	0.0474846	2.21688e-21	FALSE
hypertension-->LAV	rs2673802	hypertension	LAV	-0.0334068	4.65317e-09	FALSE
hypertension-->LAV	rs2736155	hypertension	LAV	0.0349906	2.10211e-12	TRUE
hypertension-->LAV	rs2744132	hypertension	LAV	-0.0388739	4.47018e-10	FALSE
hypertension-->LAV	rs2761272	hypertension	LAV	0.0326511	1.95705e-09	FALSE
hypertension-->LAV	rs2787601	hypertension	LAV	0.0268756	2.57332e-07	FALSE
hypertension-->LAV	rs2815116	hypertension	LAV	0.0304904	2.27271e-08	FALSE
hypertension-->LAV	rs2823139	hypertension	LAV	0.0351837	2.42993e-11	FALSE
hypertension-->LAV	rs28406364	hypertension	LAV	0.0466164	1.34291e-19	FALSE
hypertension-->LAV	rs2853796	hypertension	LAV	0.0305777	8.72949e-10	FALSE
hypertension-->LAV	rs28575479	hypertension	LAV	0.0391053	2.75656e-09	FALSE
hypertension-->LAV	rs28590346	hypertension	LAV	0.0270313	2.40213e-07	FALSE
hypertension-->LAV	rs28615068	hypertension	LAV	-0.028346	1.19872e-08	FALSE
hypertension-->LAV	rs28656273	hypertension	LAV	-0.0414774	5.88777e-11	FALSE
hypertension-->LAV	rs28667801	hypertension	LAV	0.0418327	1.67847e-16	FALSE
hypertension-->LAV	rs2874611	hypertension	LAV	-0.0464985	6.74834e-16	FALSE
hypertension-->LAV	rs2874946	hypertension	LAV	-0.0534493	9.15944e-08	FALSE
hypertension-->LAV	rs28925904	hypertension	LAV	0.0853149	6.6116e-08	FALSE
hypertension-->LAV	rs2906163	hypertension	LAV	0.0396149	2.78297e-14	FALSE
hypertension-->LAV	rs2921080	hypertension	LAV	-0.0380934	4.74946e-13	FALSE
hypertension-->LAV	rs2943652	hypertension	LAV	-0.0302829	5.581e-09	FALSE
hypertension-->LAV	rs2957468	hypertension	LAV	0.0286652	4.66033e-08	FALSE
hypertension-->LAV	rs3128985	hypertension	LAV	-0.0307727	4.3206e-08	FALSE
hypertension-->LAV	rs315145	hypertension	LAV	0.0255605	4.30227e-07	FALSE
hypertension-->LAV	rs3184504	hypertension	LAV	0.0673689	6.88801e-42	FALSE
hypertension-->LAV	rs330913	hypertension	LAV	0.0312467	6.93427e-09	FALSE
hypertension-->LAV	rs34029821	hypertension	LAV	-0.0320254	5.56107e-09	FALSE
hypertension-->LAV	rs34130368	hypertension	LAV	-0.043109	3.52956e-08	FALSE
hypertension-->LAV	rs34197427	hypertension	LAV	0.0270995	8.05933e-08	FALSE
hypertension-->LAV	rs34291370	hypertension	LAV	-0.0249466	5.36086e-07	FALSE
hypertension-->LAV	rs34445439	hypertension	LAV	0.0313048	8.16096e-09	FALSE
hypertension-->LAV	rs34556519	hypertension	LAV	0.0281598	3.82058e-07	FALSE
hypertension-->LAV	rs34732059	hypertension	LAV	0.0548006	3.24712e-08	FALSE
hypertension-->LAV	rs34996217	hypertension	LAV	0.0413243	7.91173e-07	FALSE
hypertension-->LAV	rs35132040	hypertension	LAV	0.0294035	3.89283e-07	FALSE
hypertension-->LAV	rs35226171	hypertension	LAV	0.0252486	3.83111e-07	FALSE
hypertension-->LAV	rs35346704	hypertension	LAV	-0.0253845	3.9666e-07	FALSE
hypertension-->LAV	rs35372587	hypertension	LAV	-0.0377174	1.18579e-13	FALSE
hypertension-->LAV	rs35465774	hypertension	LAV	-0.0529652	9.50555e-08	FALSE
hypertension-->LAV	rs35482639	hypertension	LAV	0.0351741	2.86316e-07	FALSE
hypertension-->LAV	rs35498973	hypertension	LAV	0.0350679	3.52544e-08	FALSE
hypertension-->LAV	rs35723129	hypertension	LAV	-0.0551999	8.87197e-07	FALSE
hypertension-->LAV	rs35754151	hypertension	LAV	-0.0422699	2.33805e-08	FALSE
hypertension-->LAV	rs35930173	hypertension	LAV	-0.0335444	9.44097e-09	FALSE
hypertension-->LAV	rs36071027	hypertension	LAV	-0.0396081	2.21355e-14	FALSE
hypertension-->LAV	rs36077257	hypertension	LAV	0.0844422	9.82716e-08	FALSE
hypertension-->LAV	rs368284713	hypertension	LAV	0.038355	5.91443e-11	FALSE
hypertension-->LAV	rs3774480	hypertension	LAV	-0.0336126	1.01497e-08	FALSE
hypertension-->LAV	rs3802230	hypertension	LAV	0.0310722	4.47559e-10	FALSE
hypertension-->LAV	rs3803266	hypertension	LAV	0.0439403	7.91556e-14	FALSE
hypertension-->LAV	rs3809060	hypertension	LAV	0.0306068	2.58751e-09	FALSE
hypertension-->LAV	rs3811038	hypertension	LAV	0.0283445	3.59813e-07	FALSE
hypertension-->LAV	rs3819526	hypertension	LAV	-0.0283223	2.9194e-08	FALSE
hypertension-->LAV	rs3828662	hypertension	LAV	0.0591082	1.05377e-07	FALSE
hypertension-->LAV	rs3918226	hypertension	LAV	0.143451	8.71747e-56	FALSE
hypertension-->LAV	rs392794	hypertension	LAV	-0.0314597	3.51589e-08	FALSE
hypertension-->LAV	rs3936042	hypertension	LAV	0.0262426	2.90806e-07	FALSE
hypertension-->LAV	rs397934496	hypertension	LAV	0.0613208	5.29665e-13	FALSE
hypertension-->LAV	rs4082052	hypertension	LAV	0.0278097	9.58942e-08	FALSE
hypertension-->LAV	rs4110517	hypertension	LAV	-0.0386078	3.68519e-10	FALSE
hypertension-->LAV	rs415895	hypertension	LAV	-0.0454023	2.40844e-18	FALSE
hypertension-->LAV	rs4254749	hypertension	LAV	0.0307717	4.071e-07	FALSE
hypertension-->LAV	rs4264818	hypertension	LAV	0.0312079	3.84391e-07	FALSE
hypertension-->LAV	rs426570	hypertension	LAV	0.0357242	4.50087e-11	FALSE
hypertension-->LAV	rs4277405	hypertension	LAV	0.043002	5.75318e-17	FALSE
hypertension-->LAV	rs4372964	hypertension	LAV	-0.0322598	1.44021e-10	FALSE
hypertension-->LAV	rs4468343	hypertension	LAV	0.0507882	5.78211e-12	FALSE
hypertension-->LAV	rs4545921	hypertension	LAV	0.0299471	3.4017e-09	FALSE
hypertension-->LAV	rs4549685	hypertension	LAV	-0.0290808	3.70819e-08	FALSE
hypertension-->LAV	rs4551053	hypertension	LAV	-0.0560922	4.52738e-27	FALSE
hypertension-->LAV	rs4577445	hypertension	LAV	-0.0286341	4.70844e-07	FALSE
hypertension-->LAV	rs4582569	hypertension	LAV	0.033251	7.82343e-09	FALSE
hypertension-->LAV	rs460879	hypertension	LAV	-0.0404637	9.67192e-16	FALSE
hypertension-->LAV	rs4646272	hypertension	LAV	0.0632377	1.38856e-09	FALSE
hypertension-->LAV	rs4675682	hypertension	LAV	0.0265738	9.47705e-08	FALSE
hypertension-->LAV	rs4730201	hypertension	LAV	0.121253	9.55019e-07	FALSE
hypertension-->LAV	rs4734834	hypertension	LAV	0.026379	1.16257e-07	FALSE
hypertension-->LAV	rs4754196	hypertension	LAV	0.0395572	1.65487e-15	FALSE
hypertension-->LAV	rs4757144	hypertension	LAV	-0.0313204	5.94435e-10	FALSE
hypertension-->LAV	rs4778599	hypertension	LAV	-0.0288739	9.27093e-08	FALSE
hypertension-->LAV	rs4784640	hypertension	LAV	0.0326705	4.4598e-10	FALSE
hypertension-->LAV	rs4785216	hypertension	LAV	-0.0303788	3.06295e-07	FALSE
hypertension-->LAV	rs4804517	hypertension	LAV	-0.0350947	2.87922e-11	FALSE
hypertension-->LAV	rs4813955	hypertension	LAV	0.0339955	2.36537e-09	FALSE
hypertension-->LAV	rs4840370	hypertension	LAV	-0.0316001	4.8812e-10	FALSE
hypertension-->LAV	rs4841436	hypertension	LAV	0.043969	4.92188e-18	FALSE
hypertension-->LAV	rs4873492	hypertension	LAV	0.0428104	1.03988e-10	FALSE
hypertension-->LAV	rs4878698	hypertension	LAV	-0.0347043	2.84654e-09	FALSE
hypertension-->LAV	rs4883481	hypertension	LAV	0.0427625	8.15231e-17	FALSE
hypertension-->LAV	rs4889490	hypertension	LAV	-0.0314174	6.64532e-10	FALSE
hypertension-->LAV	rs4905138	hypertension	LAV	-0.0261736	3.6344e-07	FALSE
hypertension-->LAV	rs4924570	hypertension	LAV	0.0296365	1.04859e-08	FALSE
hypertension-->LAV	rs4939993	hypertension	LAV	0.0293452	7.4468e-07	FALSE
hypertension-->LAV	rs4985460	hypertension	LAV	0.0281987	4.33093e-08	FALSE
hypertension-->LAV	rs516246	hypertension	LAV	-0.0384758	1.10481e-14	FALSE
hypertension-->LAV	rs530264568	hypertension	LAV	0.0379892	9.5838e-07	FALSE
hypertension-->LAV	rs538069859	hypertension	LAV	-0.0479473	9.98245e-09	FALSE
hypertension-->LAV	rs539106389	hypertension	LAV	-0.0808728	1.60378e-07	FALSE
hypertension-->LAV	rs5417	hypertension	LAV	-0.0315959	3.18905e-10	FALSE
hypertension-->LAV	rs552875580	hypertension	LAV	-0.151209	4.6214e-09	FALSE
hypertension-->LAV	rs553847892	hypertension	LAV	0.0296559	2.23168e-08	FALSE
hypertension-->LAV	rs55765053	hypertension	LAV	0.0558225	9.46697e-09	FALSE
hypertension-->LAV	rs55832181	hypertension	LAV	-0.0381724	2.31001e-07	FALSE
hypertension-->LAV	rs55934220	hypertension	LAV	-0.0263953	1.16505e-07	FALSE
hypertension-->LAV	rs55936088	hypertension	LAV	0.0390765	1.04845e-07	FALSE
hypertension-->LAV	rs55957788	hypertension	LAV	0.0381721	3.86023e-12	FALSE
hypertension-->LAV	rs56190605	hypertension	LAV	-0.0525804	4.18512e-14	FALSE
hypertension-->LAV	rs56242321	hypertension	LAV	-0.0276384	7.2098e-07	FALSE
hypertension-->LAV	rs562562972	hypertension	LAV	-0.0296389	2.42136e-08	FALSE
hypertension-->LAV	rs56261931	hypertension	LAV	0.0340922	6.12497e-08	FALSE
hypertension-->LAV	rs56330132	hypertension	LAV	0.0404603	2.80457e-10	FALSE
hypertension-->LAV	rs56403979	hypertension	LAV	-0.104808	1.18403e-07	FALSE
hypertension-->LAV	rs56846108	hypertension	LAV	-0.0277906	2.9216e-07	FALSE
hypertension-->LAV	rs569550	hypertension	LAV	0.0611515	5.11901e-33	FALSE
hypertension-->LAV	rs57139556	hypertension	LAV	-0.103284	1.77967e-26	FALSE
hypertension-->LAV	rs572247756	hypertension	LAV	0.0388649	3.98773e-08	FALSE
hypertension-->LAV	rs57301765	hypertension	LAV	0.0415449	1.13129e-09	FALSE
hypertension-->LAV	rs57786342	hypertension	LAV	0.0344208	2.5031e-08	FALSE
hypertension-->LAV	rs57866767	hypertension	LAV	-0.045822	6.49479e-20	FALSE
hypertension-->LAV	rs5789947	hypertension	LAV	0.055605	2.95776e-19	FALSE
hypertension-->LAV	rs58078223	hypertension	LAV	-0.0512386	4.11736e-12	FALSE
hypertension-->LAV	rs5846851	hypertension	LAV	0.0375751	8.16349e-13	FALSE
hypertension-->LAV	rs58988973	hypertension	LAV	-0.0284859	2.14827e-07	FALSE
hypertension-->LAV	rs59154219	hypertension	LAV	0.0386532	3.6399e-07	FALSE
hypertension-->LAV	rs6011292	hypertension	LAV	0.0333671	1.77943e-08	FALSE
hypertension-->LAV	rs60121503	hypertension	LAV	-0.05496	1.01022e-09	FALSE
hypertension-->LAV	rs6021247	hypertension	LAV	-0.0249804	5.08635e-07	FALSE
hypertension-->LAV	rs6026727	hypertension	LAV	0.0950556	1.18162e-32	FALSE
hypertension-->LAV	rs6031431	hypertension	LAV	0.0434617	3.87246e-18	FALSE
hypertension-->LAV	rs6039216	hypertension	LAV	-0.0547403	4.47801e-26	FALSE
hypertension-->LAV	rs604723	hypertension	LAV	-0.0723094	4.615e-38	FALSE
hypertension-->LAV	rs6054200	hypertension	LAV	-0.0268965	9.66801e-08	FALSE
hypertension-->LAV	rs606950	hypertension	LAV	-0.0415514	5.54024e-16	FALSE
hypertension-->LAV	rs6072407	hypertension	LAV	-0.030884	4.71356e-09	FALSE
hypertension-->LAV	rs6074199	hypertension	LAV	0.0405756	6.45757e-13	FALSE
hypertension-->LAV	rs6074216	hypertension	LAV	-0.0438234	2.67772e-12	FALSE
hypertension-->LAV	rs6077883	hypertension	LAV	-0.0280662	3.263e-07	FALSE
hypertension-->LAV	rs6087862	hypertension	LAV	0.0367465	1.7652e-08	FALSE
hypertension-->LAV	rs6090907	hypertension	LAV	-0.0428856	9.68973e-10	FALSE
hypertension-->LAV	rs61056117	hypertension	LAV	-0.0876046	3.15606e-20	FALSE
hypertension-->LAV	rs6108787	hypertension	LAV	0.0614243	6.16257e-35	FALSE
hypertension-->LAV	rs6119758	hypertension	LAV	-0.0345459	8.60214e-10	FALSE
hypertension-->LAV	rs6130942	hypertension	LAV	0.0258334	2.29475e-07	FALSE
hypertension-->LAV	rs6140654	hypertension	LAV	-0.0847369	8.35756e-08	FALSE
hypertension-->LAV	rs61841999	hypertension	LAV	0.0363801	1.46636e-10	FALSE
hypertension-->LAV	rs61850462	hypertension	LAV	0.0308977	2.7098e-09	FALSE
hypertension-->LAV	rs61910264	hypertension	LAV	0.0295103	3.16567e-09	FALSE
hypertension-->LAV	rs61919240	hypertension	LAV	-0.0280929	1.18067e-07	FALSE
hypertension-->LAV	rs61927854	hypertension	LAV	-0.0798292	3.34953e-10	FALSE
hypertension-->LAV	rs62024481	hypertension	LAV	-0.0318912	2.87674e-07	FALSE
hypertension-->LAV	rs62039768	hypertension	LAV	0.0512253	1.14481e-09	FALSE
hypertension-->LAV	rs62043785	hypertension	LAV	-0.0399495	1.89433e-08	FALSE
hypertension-->LAV	rs62043959	hypertension	LAV	-0.0395967	1.02207e-12	FALSE
hypertension-->LAV	rs62094877	hypertension	LAV	-0.0738834	8.01919e-07	FALSE
hypertension-->LAV	rs62100201	hypertension	LAV	0.0278972	3.16117e-07	FALSE
hypertension-->LAV	rs62104477	hypertension	LAV	0.0295782	2.25364e-08	FALSE
hypertension-->LAV	rs62118534	hypertension	LAV	-0.0282112	6.18027e-07	FALSE
hypertension-->LAV	rs62169541	hypertension	LAV	-0.0284386	1.48217e-08	FALSE
hypertension-->LAV	rs62176693	hypertension	LAV	-0.0830621	7.02558e-07	FALSE
hypertension-->LAV	rs62179714	hypertension	LAV	-0.0276066	6.49941e-07	FALSE
hypertension-->LAV	rs62188613	hypertension	LAV	0.0402971	4.38644e-07	FALSE
hypertension-->LAV	rs62189015	hypertension	LAV	-0.0552601	3.20987e-11	FALSE
hypertension-->LAV	rs62369515	hypertension	LAV	-0.0515691	2.01511e-23	FALSE
hypertension-->LAV	rs62385360	hypertension	LAV	0.035676	2.28501e-12	FALSE
hypertension-->LAV	rs62386479	hypertension	LAV	0.0666207	9.54155e-13	FALSE
hypertension-->LAV	rs62393683	hypertension	LAV	0.0503794	9.16198e-16	FALSE
hypertension-->LAV	rs62477717	hypertension	LAV	0.0350679	5.39527e-09	FALSE
hypertension-->LAV	rs62481856	hypertension	LAV	0.0535882	7.08327e-18	FALSE
hypertension-->LAV	rs62490332	hypertension	LAV	0.0389803	8.56456e-08	FALSE
hypertension-->LAV	rs62501779	hypertension	LAV	0.0352223	3.02391e-09	FALSE
hypertension-->LAV	rs628480	hypertension	LAV	0.0826577	3.16433e-07	FALSE
hypertension-->LAV	rs6433497	hypertension	LAV	0.0350003	1.02974e-08	FALSE
hypertension-->LAV	rs6445583	hypertension	LAV	-0.035336	5.71256e-10	FALSE
hypertension-->LAV	rs6445597	hypertension	LAV	0.0424942	1.87168e-15	FALSE
hypertension-->LAV	rs644740	hypertension	LAV	-0.0414722	8.9067e-17	FALSE
hypertension-->LAV	rs6458325	hypertension	LAV	0.0254825	3.79725e-07	FALSE
hypertension-->LAV	rs6481757	hypertension	LAV	0.0328543	4.55427e-08	FALSE
hypertension-->LAV	rs648231	hypertension	LAV	-0.0263245	2.69754e-07	FALSE
hypertension-->LAV	rs6504213	hypertension	LAV	-0.026307	2.02308e-07	FALSE
hypertension-->LAV	rs6533521	hypertension	LAV	0.0449351	4.15591e-13	FALSE
hypertension-->LAV	rs6536076	hypertension	LAV	0.0363801	1.30641e-11	FALSE
hypertension-->LAV	rs6541771	hypertension	LAV	-0.0303685	1.44275e-09	FALSE
hypertension-->LAV	rs6557155	hypertension	LAV	0.0267101	1.63192e-07	FALSE
hypertension-->LAV	rs6564889	hypertension	LAV	-0.0399432	3.6253e-15	FALSE
hypertension-->LAV	rs6578412	hypertension	LAV	0.0677895	2.24864e-10	FALSE
hypertension-->LAV	rs6593449	hypertension	LAV	0.02815	3.35787e-07	FALSE
hypertension-->LAV	rs66723169	hypertension	LAV	0.0308395	1.70219e-07	FALSE
hypertension-->LAV	rs6707532	hypertension	LAV	-0.0577509	2.65685e-07	FALSE
hypertension-->LAV	rs6752454	hypertension	LAV	-0.0336447	3.99833e-07	FALSE
hypertension-->LAV	rs675605	hypertension	LAV	0.0296753	5.66864e-08	FALSE
hypertension-->LAV	rs6756366	hypertension	LAV	-0.028808	2.51918e-08	FALSE
hypertension-->LAV	rs6760627	hypertension	LAV	-0.0350398	1.28607e-08	FALSE
hypertension-->LAV	rs67755137	hypertension	LAV	0.0405468	9.12938e-11	FALSE
hypertension-->LAV	rs6790914	hypertension	LAV	0.0258432	8.86045e-07	FALSE
hypertension-->LAV	rs68085814	hypertension	LAV	-0.0371683	8.63235e-12	FALSE
hypertension-->LAV	rs6812794	hypertension	LAV	0.0432798	3.2195e-08	FALSE
hypertension-->LAV	rs6842128	hypertension	LAV	-0.0289964	2.02711e-07	FALSE
hypertension-->LAV	rs6843197	hypertension	LAV	-0.0408907	2.12928e-09	FALSE
hypertension-->LAV	rs6872119	hypertension	LAV	-0.0246011	8.23165e-07	FALSE
hypertension-->LAV	rs6898903	hypertension	LAV	0.0297627	2.158e-09	FALSE
hypertension-->LAV	rs6905288	hypertension	LAV	-0.0275984	3.65732e-08	FALSE
hypertension-->LAV	rs6911827	hypertension	LAV	0.0309947	5.17484e-10	FALSE
hypertension-->LAV	rs692248	hypertension	LAV	0.0461581	3.24037e-07	FALSE
hypertension-->LAV	rs6959688	hypertension	LAV	0.028568	1.76216e-08	FALSE
hypertension-->LAV	rs696	hypertension	LAV	0.0324866	3.04994e-10	FALSE
hypertension-->LAV	rs6971185	hypertension	LAV	-0.0267383	1.26996e-07	FALSE
hypertension-->LAV	rs6985793	hypertension	LAV	-0.0300016	2.80446e-08	FALSE
hypertension-->LAV	rs7070115	hypertension	LAV	0.0377677	5.66631e-14	FALSE
hypertension-->LAV	rs7070371	hypertension	LAV	0.0501892	1.98487e-07	FALSE
hypertension-->LAV	rs7087998	hypertension	LAV	-0.0294638	3.53414e-09	FALSE
hypertension-->LAV	rs7094993	hypertension	LAV	0.0283348	7.97854e-08	FALSE
hypertension-->LAV	rs7105587	hypertension	LAV	0.0385859	4.006e-09	FALSE
hypertension-->LAV	rs7116797	hypertension	LAV	0.0444952	3.24668e-08	FALSE
hypertension-->LAV	rs7123331	hypertension	LAV	-0.0289933	2.0307e-08	FALSE
hypertension-->LAV	rs71334662	hypertension	LAV	-0.0372554	2.74894e-09	FALSE
hypertension-->LAV	rs7185765	hypertension	LAV	-0.0449064	2.86056e-10	FALSE
hypertension-->LAV	rs7203664	hypertension	LAV	-0.0273907	2.12687e-07	FALSE
hypertension-->LAV	rs7233089	hypertension	LAV	0.0299277	8.13003e-08	FALSE
hypertension-->LAV	rs7266274	hypertension	LAV	-0.0330057	2.99108e-07	FALSE
hypertension-->LAV	rs72681869	hypertension	LAV	-0.16635	5.44713e-12	FALSE
hypertension-->LAV	rs7270523	hypertension	LAV	0.0390092	2.48438e-07	FALSE
hypertension-->LAV	rs72756346	hypertension	LAV	-0.0272037	8.54766e-07	FALSE
hypertension-->LAV	rs72762705	hypertension	LAV	-0.0458785	3.58648e-13	FALSE
hypertension-->LAV	rs7276316	hypertension	LAV	-0.0288687	1.10951e-08	FALSE
hypertension-->LAV	rs72801474	hypertension	LAV	-0.0430213	5.1677e-07	FALSE
hypertension-->LAV	rs72812818	hypertension	LAV	-0.0268852	6.99031e-07	FALSE
hypertension-->LAV	rs72831343	hypertension	LAV	-0.104821	1.49115e-49	FALSE
hypertension-->LAV	rs72889996	hypertension	LAV	0.0561818	4.25958e-07	FALSE
hypertension-->LAV	rs72910057	hypertension	LAV	0.0628997	1.09502e-15	FALSE
hypertension-->LAV	rs7297992	hypertension	LAV	0.0479422	1.19696e-07	FALSE
hypertension-->LAV	rs73029563	hypertension	LAV	-0.0367812	1.81831e-13	FALSE
hypertension-->LAV	rs73046792	hypertension	LAV	-0.0456377	9.61029e-12	FALSE
hypertension-->LAV	rs73075659	hypertension	LAV	-0.0401347	2.0485e-14	FALSE
hypertension-->LAV	rs73099903	hypertension	LAV	0.0596924	2.11376e-11	FALSE
hypertension-->LAV	rs7313782	hypertension	LAV	0.0393169	5.53443e-13	FALSE
hypertension-->LAV	rs73158344	hypertension	LAV	0.0385282	6.77214e-07	FALSE
hypertension-->LAV	rs73166732	hypertension	LAV	0.0448395	1.7071e-08	FALSE
hypertension-->LAV	rs73174353	hypertension	LAV	0.116823	1.64795e-07	FALSE
hypertension-->LAV	rs73255503	hypertension	LAV	0.151544	5.96466e-11	FALSE
hypertension-->LAV	rs73320559	hypertension	LAV	-0.0430745	5.62703e-08	FALSE
hypertension-->LAV	rs73396126	hypertension	LAV	0.0391919	1.09408e-10	FALSE
hypertension-->LAV	rs73618643	hypertension	LAV	-0.0412585	1.22508e-07	FALSE
hypertension-->LAV	rs73799835	hypertension	LAV	-0.0471189	9.98561e-08	FALSE
hypertension-->LAV	rs741066	hypertension	LAV	0.0332607	8.25393e-10	FALSE
hypertension-->LAV	rs74617384	hypertension	LAV	0.0522413	8.67805e-09	FALSE
hypertension-->LAV	rs74661587	hypertension	LAV	0.05499	5.07887e-14	FALSE
hypertension-->LAV	rs74765485	hypertension	LAV	-0.0715583	1.295e-07	FALSE
hypertension-->LAV	rs7488780	hypertension	LAV	-0.0408001	4.34863e-11	FALSE
hypertension-->LAV	rs74900445	hypertension	LAV	0.0406044	1.04664e-07	FALSE
hypertension-->LAV	rs74948330	hypertension	LAV	-0.0499899	4.3298e-13	FALSE
hypertension-->LAV	rs7498127	hypertension	LAV	0.0263887	1.15401e-07	FALSE
hypertension-->LAV	rs75059498	hypertension	LAV	-0.0692	6.83224e-10	FALSE
hypertension-->LAV	rs750881043	hypertension	LAV	-0.0354914	1.53256e-07	FALSE
hypertension-->LAV	rs75511781	hypertension	LAV	0.0811652	2.84487e-11	FALSE
hypertension-->LAV	rs75523587	hypertension	LAV	0.0340439	1.02722e-07	FALSE
hypertension-->LAV	rs75554430	hypertension	LAV	-0.0715024	2.15718e-07	FALSE
hypertension-->LAV	rs75579965	hypertension	LAV	-0.0359454	6.97738e-07	FALSE
hypertension-->LAV	rs756795959	hypertension	LAV	0.0531047	3.76832e-09	FALSE
hypertension-->LAV	rs7585434	hypertension	LAV	-0.0255035	4.55327e-07	FALSE
hypertension-->LAV	rs7593811	hypertension	LAV	-0.0294288	3.5777e-08	FALSE
hypertension-->LAV	rs76038906	hypertension	LAV	0.0821236	1.43824e-09	FALSE
hypertension-->LAV	rs760909898	hypertension	LAV	0.0269924	1.26026e-07	FALSE
hypertension-->LAV	rs7615861	hypertension	LAV	0.0296753	2.43342e-08	FALSE
hypertension-->LAV	rs762915336	hypertension	LAV	-0.058601	3.32204e-08	FALSE
hypertension-->LAV	rs76326501	hypertension	LAV	-0.0600101	4.24581e-12	FALSE
hypertension-->LAV	rs76622454	hypertension	LAV	-0.0404689	7.94458e-08	FALSE
hypertension-->LAV	rs76655494	hypertension	LAV	0.114221	4.86476e-07	FALSE
hypertension-->LAV	rs76785323	hypertension	LAV	0.0666207	5.30046e-40	FALSE
hypertension-->LAV	rs76884999	hypertension	LAV	0.0960826	1.01838e-09	FALSE
hypertension-->LAV	rs769089626	hypertension	LAV	-0.0375119	1.29885e-13	FALSE
hypertension-->LAV	rs7694643	hypertension	LAV	0.0295879	1.18827e-08	FALSE
hypertension-->LAV	rs7700107	hypertension	LAV	0.045069	3.71405e-10	FALSE
hypertension-->LAV	rs77015476	hypertension	LAV	-0.0642985	1.63774e-07	FALSE
hypertension-->LAV	rs771564216	hypertension	LAV	-0.0568	5.88273e-09	FALSE
hypertension-->LAV	rs77164088	hypertension	LAV	0.0697592	1.02137e-08	FALSE
hypertension-->LAV	rs773107	hypertension	LAV	-0.0306685	6.01975e-09	FALSE
hypertension-->LAV	rs77323038	hypertension	LAV	0.0494661	1.62703e-07	FALSE
hypertension-->LAV	rs774873925	hypertension	LAV	-0.0430223	3.06473e-14	FALSE
hypertension-->LAV	rs7748998	hypertension	LAV	-0.0258215	2.45999e-07	FALSE
hypertension-->LAV	rs77502408	hypertension	LAV	-0.0350356	2.98112e-10	FALSE
hypertension-->LAV	rs775658	hypertension	LAV	0.0271481	2.13451e-07	FALSE
hypertension-->LAV	rs7763581	hypertension	LAV	-0.0272684	3.93852e-08	FALSE
hypertension-->LAV	rs7773004	hypertension	LAV	-0.0342426	5.59225e-12	FALSE
hypertension-->LAV	rs777962140	hypertension	LAV	0.0556996	6.30165e-07	FALSE
hypertension-->LAV	rs77864086	hypertension	LAV	-0.0676773	2.18274e-07	FALSE
hypertension-->LAV	rs77924615	hypertension	LAV	-0.0662092	1.01014e-25	FALSE
hypertension-->LAV	rs77997837	hypertension	LAV	-0.0369669	8.07296e-10	FALSE
hypertension-->LAV	rs780604790	hypertension	LAV	0.0284028	8.71002e-08	FALSE
hypertension-->LAV	rs781284303	hypertension	LAV	0.0574384	1.85078e-07	FALSE
hypertension-->LAV	rs78204690	hypertension	LAV	0.0693861	4.06025e-07	FALSE
hypertension-->LAV	rs7823487	hypertension	LAV	0.0284514	2.17898e-08	FALSE
hypertension-->LAV	rs7826247	hypertension	LAV	0.0318959	2.84913e-08	FALSE
hypertension-->LAV	rs7830044	hypertension	LAV	-0.0391994	1.86528e-11	FALSE
hypertension-->LAV	rs78307470	hypertension	LAV	-0.0566698	6.13322e-09	FALSE
hypertension-->LAV	rs7847862	hypertension	LAV	0.0411323	9.18154e-08	FALSE
hypertension-->LAV	rs78480778	hypertension	LAV	0.0449064	2.0291e-12	FALSE
hypertension-->LAV	rs7855526	hypertension	LAV	0.026155	8.71543e-07	FALSE
hypertension-->LAV	rs79147094	hypertension	LAV	0.0642228	2.41118e-09	FALSE
hypertension-->LAV	rs79283723	hypertension	LAV	0.0511683	4.14685e-07	FALSE
hypertension-->LAV	rs79284865	hypertension	LAV	-0.029054	8.78136e-07	FALSE
hypertension-->LAV	rs79384779	hypertension	LAV	0.0408348	8.58452e-09	FALSE
hypertension-->LAV	rs79438589	hypertension	LAV	-0.101154	8.18924e-07	FALSE
hypertension-->LAV	rs7962526	hypertension	LAV	0.0315084	6.34282e-08	FALSE
hypertension-->LAV	rs7972957	hypertension	LAV	-0.0395613	1.50317e-12	FALSE
hypertension-->LAV	rs8054556	hypertension	LAV	0.0326221	5.49359e-11	FALSE
hypertension-->LAV	rs8059553	hypertension	LAV	-0.0249856	8.48751e-07	FALSE
hypertension-->LAV	rs8075287	hypertension	LAV	-0.0373458	2.33254e-07	FALSE
hypertension-->LAV	rs8098724	hypertension	LAV	-0.0336674	3.64065e-08	FALSE
hypertension-->LAV	rs8102879	hypertension	LAV	-0.0422407	7.01484e-12	FALSE
hypertension-->LAV	rs8118848	hypertension	LAV	-0.0460816	3.91809e-15	FALSE
hypertension-->LAV	rs8131909	hypertension	LAV	0.0442752	3.06352e-09	FALSE
hypertension-->LAV	rs816940	hypertension	LAV	0.0272454	2.64911e-07	FALSE
hypertension-->LAV	rs817381	hypertension	LAV	0.0296753	5.35964e-09	FALSE
hypertension-->LAV	rs880004	hypertension	LAV	-0.0264744	1.3687e-07	FALSE
hypertension-->LAV	rs893475	hypertension	LAV	-0.0265483	4.55745e-07	FALSE
hypertension-->LAV	rs905224	hypertension	LAV	-0.02856	1.12401e-08	FALSE
hypertension-->LAV	rs907613	hypertension	LAV	0.0474083	5.92517e-19	FALSE
hypertension-->LAV	rs9267820	hypertension	LAV	0.0301994	1.37605e-07	FALSE
hypertension-->LAV	rs9330353	hypertension	LAV	0.0362258	6.97064e-13	FALSE
hypertension-->LAV	rs9372625	hypertension	LAV	-0.0257979	5.03244e-07	FALSE
hypertension-->LAV	rs944462	hypertension	LAV	0.0445813	3.837e-08	FALSE
hypertension-->LAV	rs9472040	hypertension	LAV	0.0437585	1.74789e-16	FALSE
hypertension-->LAV	rs9480610	hypertension	LAV	0.0301023	3.64736e-07	FALSE
hypertension-->LAV	rs952319	hypertension	LAV	-0.036968	3.13291e-07	FALSE
hypertension-->LAV	rs9542623	hypertension	LAV	-0.0260586	4.14576e-07	FALSE
hypertension-->LAV	rs9584559	hypertension	LAV	-0.0281989	1.94945e-07	FALSE
hypertension-->LAV	rs9603423	hypertension	LAV	0.0297238	2.11059e-09	FALSE
hypertension-->LAV	rs9638084	hypertension	LAV	0.0280334	3.21254e-08	FALSE
hypertension-->LAV	rs963837	hypertension	LAV	-0.0292754	4.21358e-09	FALSE
hypertension-->LAV	rs9644568	hypertension	LAV	-0.0359402	9.66694e-07	FALSE
hypertension-->LAV	rs9787525	hypertension	LAV	0.0285486	4.62818e-08	FALSE
hypertension-->LAV	rs9836592	hypertension	LAV	-0.0324406	7.15849e-10	FALSE
hypertension-->LAV	rs9838517	hypertension	LAV	-0.0337005	1.79985e-10	FALSE
hypertension-->LAV	rs9844972	hypertension	LAV	0.0636319	7.69786e-11	FALSE
hypertension-->LAV	rs9894365	hypertension	LAV	-0.0301026	6.56338e-09	FALSE
hypertension-->LAV	rs9918809	hypertension	LAV	0.033222	5.3002e-10	FALSE
hypertension-->LAV	rs9926609	hypertension	LAV	0.0359461	2.10039e-10	FALSE
hypertension-->LAV	rs994446	hypertension	LAV	-0.0423315	1.08357e-11	FALSE
LAV-->triglycerides	5:118510476_CCTTTCT_C	LAV	triglycerides	-0.0191073	5.7e-07	FALSE
LAV-->triglycerides	6:127017114_CA_C	LAV	triglycerides	0.00884029	1.3e-07	FALSE
LAV-->triglycerides	rs10135780	LAV	triglycerides	-0.00986901	5.3e-07	TRUE
LAV-->triglycerides	rs1160047	LAV	triglycerides	0.0084693	4.6e-07	FALSE
LAV-->triglycerides	rs1173727	LAV	triglycerides	0.00956411	1.7e-08	FALSE
LAV-->triglycerides	rs35238874	LAV	triglycerides	-0.00863906	3.9e-07	FALSE
LAV-->triglycerides	rs59985551	LAV	triglycerides	0.0116556	5.3e-09	FALSE
triglycerides-->LAV	1:23817931_CTT_C	triglycerides	LAV	-0.0111324	8.54923e-08	FALSE
triglycerides-->LAV	10:94797858_AT_A	triglycerides	LAV	-0.0154369	6.35415e-16	FALSE
triglycerides-->LAV	11:116939899_TTGGG_T	triglycerides	LAV	0.0151002	7.32917e-22	FALSE
triglycerides-->LAV	11:117422509_TG_T	triglycerides	LAV	0.00871189	7.68991e-10	FALSE
triglycerides-->LAV	11:55055464_CAT_C	triglycerides	LAV	0.00897464	3.52837e-10	FALSE
triglycerides-->LAV	11:61742244_CAA_C	triglycerides	LAV	0.00686	4.91238e-08	FALSE
triglycerides-->LAV	11:65612908_CAA_C	triglycerides	LAV	0.0127103	6.13466e-07	FALSE
triglycerides-->LAV	12:56944917_GA_G	triglycerides	LAV	-0.00640493	2.61295e-07	FALSE
triglycerides-->LAV	12:6834323_CTT_C	triglycerides	LAV	0.00959093	9.94773e-07	FALSE
triglycerides-->LAV	13:51193971_AACAC_A	triglycerides	LAV	-0.00741864	2.13033e-08	FALSE
triglycerides-->LAV	15:57278634_GTTGA_G	triglycerides	LAV	0.0137158	1.81508e-09	FALSE
triglycerides-->LAV	17:42092753_CT_C	triglycerides	LAV	0.0117208	4.90346e-14	FALSE
triglycerides-->LAV	17:65844287_CT_C	triglycerides	LAV	0.0126617	1.96358e-17	FALSE
triglycerides-->LAV	17:68470117_GTA_G	triglycerides	LAV	0.00669669	1.5384e-08	FALSE
triglycerides-->LAV	19:11294157_GATTC_G	triglycerides	LAV	0.0127425	1.14476e-09	FALSE
triglycerides-->LAV	19:18394682_TA_T	triglycerides	LAV	-0.00663612	7.46051e-07	FALSE
triglycerides-->LAV	19:45100674_CCTAT_C	triglycerides	LAV	-0.017437	2.1145e-09	FALSE
triglycerides-->LAV	19:45381305_CCTCCTCCT_C	triglycerides	LAV	-0.0319391	1.61762e-29	FALSE
triglycerides-->LAV	2:161340422_GA_G	triglycerides	LAV	-0.00618482	1.58912e-07	FALSE
triglycerides-->LAV	20:44034041_CAA_C	triglycerides	LAV	0.0082601	3.44959e-09	FALSE
triglycerides-->LAV	22:46624296_GT_G	triglycerides	LAV	0.0126726	3.97102e-11	FALSE
triglycerides-->LAV	5:156390694_CT_C	triglycerides	LAV	-0.0176956	2.46218e-08	FALSE
triglycerides-->LAV	6:27376162_TGAA_T	triglycerides	LAV	-0.0136592	2.1592e-13	FALSE
triglycerides-->LAV	6:30062660_TACAC_T	triglycerides	LAV	0.0107118	2.99996e-12	FALSE
triglycerides-->LAV	7:130438531_CTTTTTT_C	triglycerides	LAV	0.0174278	3.9637e-49	FALSE
triglycerides-->LAV	8:19593034_AC_A	triglycerides	LAV	-0.0166408	3.67141e-27	FALSE
triglycerides-->LAV	9:134946074_ATATCTGCCTGGGGC_A	triglycerides	LAV	0.00659281	2.10858e-07	FALSE
triglycerides-->LAV	rs10011342	triglycerides	LAV	-0.00783773	3.30362e-07	FALSE
triglycerides-->LAV	rs10020040	triglycerides	LAV	0.00582225	9.45768e-07	FALSE
triglycerides-->LAV	rs10024506	triglycerides	LAV	-0.00728511	1.62968e-07	FALSE
triglycerides-->LAV	rs10028111	triglycerides	LAV	0.00960285	3.4273e-08	FALSE
triglycerides-->LAV	rs10029034	triglycerides	LAV	-0.0062717	5.63917e-07	FALSE
triglycerides-->LAV	rs10063054	triglycerides	LAV	0.00674473	1.45891e-08	FALSE
triglycerides-->LAV	rs10064506	triglycerides	LAV	-0.0115167	4.81819e-17	FALSE
triglycerides-->LAV	rs10064782	triglycerides	LAV	0.00750835	3.46373e-08	FALSE
triglycerides-->LAV	rs1009360	triglycerides	LAV	-0.010697	4.10687e-19	FALSE
triglycerides-->LAV	rs10096213	triglycerides	LAV	0.00782075	9.54614e-07	FALSE
triglycerides-->LAV	rs10097017	triglycerides	LAV	0.0132096	7.57178e-23	FALSE
triglycerides-->LAV	rs10105819	triglycerides	LAV	-0.0125452	1.21777e-07	FALSE
triglycerides-->LAV	rs10108415	triglycerides	LAV	-0.00853065	6.50752e-08	FALSE
triglycerides-->LAV	rs10111962	triglycerides	LAV	0.00878234	9.81658e-07	FALSE
triglycerides-->LAV	rs10119967	triglycerides	LAV	-0.0078703	7.68515e-08	FALSE
triglycerides-->LAV	rs10152471	triglycerides	LAV	-0.00695422	1.04397e-08	FALSE
triglycerides-->LAV	rs1016496	triglycerides	LAV	0.00829935	3.19629e-08	FALSE
triglycerides-->LAV	rs10164999	triglycerides	LAV	0.00660024	3.93799e-08	FALSE
triglycerides-->LAV	rs10165668	triglycerides	LAV	-0.015401	1.59302e-37	FALSE
triglycerides-->LAV	rs10176110	triglycerides	LAV	0.0137121	1.5586e-14	FALSE
triglycerides-->LAV	rs10219951	triglycerides	LAV	0.00912315	8.83072e-07	FALSE
triglycerides-->LAV	rs10242866	triglycerides	LAV	0.00797057	4.09421e-11	FALSE
triglycerides-->LAV	rs1030472	triglycerides	LAV	0.0115344	1.66274e-15	FALSE
triglycerides-->LAV	rs1031497	triglycerides	LAV	0.0120253	4.56432e-24	FALSE
triglycerides-->LAV	rs10426036	triglycerides	LAV	0.00642022	3.04235e-07	FALSE
triglycerides-->LAV	rs1043941	triglycerides	LAV	0.00709574	8.70953e-07	FALSE
triglycerides-->LAV	rs1045242	triglycerides	LAV	-0.0118814	5.16517e-19	FALSE
triglycerides-->LAV	rs10468557	triglycerides	LAV	0.0106618	4.7526e-10	FALSE
triglycerides-->LAV	rs10495160	triglycerides	LAV	0.0132708	2.42774e-11	FALSE
triglycerides-->LAV	rs1049728	triglycerides	LAV	0.0132878	1.37424e-07	FALSE
triglycerides-->LAV	rs10519336	triglycerides	LAV	0.00730454	5.4839e-08	FALSE
triglycerides-->LAV	rs1052169	triglycerides	LAV	-0.0078141	3.43982e-07	FALSE
triglycerides-->LAV	rs1056136	triglycerides	LAV	0.0171924	5.12002e-28	FALSE
triglycerides-->LAV	rs10679744	triglycerides	LAV	0.0135648	5.10612e-07	FALSE
triglycerides-->LAV	rs10738243	triglycerides	LAV	-0.00664121	9.02362e-07	FALSE
triglycerides-->LAV	rs10750766	triglycerides	LAV	-0.0102702	3.35538e-15	FALSE
triglycerides-->LAV	rs10761620	triglycerides	LAV	-0.00630787	1.20441e-07	FALSE
triglycerides-->LAV	rs10775406	triglycerides	LAV	-0.0108158	4.8958e-15	FALSE
triglycerides-->LAV	rs10783578	triglycerides	LAV	0.00588258	6.94338e-07	FALSE
triglycerides-->LAV	rs10786029	triglycerides	LAV	-0.00904547	2.33112e-09	FALSE
triglycerides-->LAV	rs10792317	triglycerides	LAV	-0.00681654	9.37599e-09	FALSE
triglycerides-->LAV	rs10797119	triglycerides	LAV	-0.00791903	2.81246e-11	FALSE
triglycerides-->LAV	rs10805491	triglycerides	LAV	-0.00631292	7.81338e-07	FALSE
triglycerides-->LAV	rs10826243	triglycerides	LAV	0.00645578	9.03614e-08	FALSE
triglycerides-->LAV	rs10838681	triglycerides	LAV	-0.0137412	4.96397e-25	FALSE
triglycerides-->LAV	rs10840457	triglycerides	LAV	-0.00748367	3.91086e-09	FALSE
triglycerides-->LAV	rs10842703	triglycerides	LAV	0.00778341	1.55624e-08	FALSE
triglycerides-->LAV	rs10842724	triglycerides	LAV	0.00647052	7.20103e-08	FALSE
triglycerides-->LAV	rs10846378	triglycerides	LAV	0.00637675	9.51402e-08	FALSE
triglycerides-->LAV	rs10864699	triglycerides	LAV	-0.00957352	5.1533e-13	FALSE
triglycerides-->LAV	rs10896076	triglycerides	LAV	0.00926112	1.56234e-10	FALSE
triglycerides-->LAV	rs10899490	triglycerides	LAV	-0.00899709	2.66641e-08	FALSE
triglycerides-->LAV	rs10933140	triglycerides	LAV	-0.00954493	1.47723e-11	FALSE
triglycerides-->LAV	rs10959107	triglycerides	LAV	0.00838965	6.95093e-08	FALSE
triglycerides-->LAV	rs10980064	triglycerides	LAV	0.00640902	5.98581e-08	FALSE
triglycerides-->LAV	rs10995441	triglycerides	LAV	0.00961663	3.16611e-11	FALSE
triglycerides-->LAV	rs11023160	triglycerides	LAV	0.00651479	4.72828e-07	FALSE
triglycerides-->LAV	rs11029441	triglycerides	LAV	0.0112281	2.59258e-07	FALSE
triglycerides-->LAV	rs11030102	triglycerides	LAV	0.00925627	4.67826e-12	FALSE
triglycerides-->LAV	rs11045171	triglycerides	LAV	-0.0145066	2.09267e-22	FALSE
triglycerides-->LAV	rs11054402	triglycerides	LAV	0.00752989	4.10207e-10	FALSE
triglycerides-->LAV	rs11057884	triglycerides	LAV	0.00916888	9.47812e-07	FALSE
triglycerides-->LAV	rs11058058	triglycerides	LAV	0.00897782	1.20727e-08	FALSE
triglycerides-->LAV	rs11077204	triglycerides	LAV	0.0073357	9.681e-08	FALSE
triglycerides-->LAV	rs11078597	triglycerides	LAV	0.0113499	6.11767e-14	FALSE
triglycerides-->LAV	rs11118610	triglycerides	LAV	-0.00867206	3.3668e-13	FALSE
triglycerides-->LAV	rs11122450	triglycerides	LAV	0.0248377	2.34378e-93	FALSE
triglycerides-->LAV	rs11127134	triglycerides	LAV	-0.00957761	1.46167e-14	FALSE
triglycerides-->LAV	rs111362998	triglycerides	LAV	-0.0142289	2.46998e-08	FALSE
triglycerides-->LAV	rs111534340	triglycerides	LAV	-0.0108974	9.54738e-10	FALSE
triglycerides-->LAV	rs11158800	triglycerides	LAV	-0.00612127	2.27946e-07	FALSE
triglycerides-->LAV	rs111689685	triglycerides	LAV	0.00807944	1.79306e-08	FALSE
triglycerides-->LAV	rs11172026	triglycerides	LAV	0.0079348	8.4297e-07	FALSE
triglycerides-->LAV	rs111746167	triglycerides	LAV	-0.0141433	5.62362e-07	FALSE
triglycerides-->LAV	rs1117983	triglycerides	LAV	-0.0100393	2.96598e-17	FALSE
triglycerides-->LAV	rs111834982	triglycerides	LAV	-0.0086655	7.69133e-07	FALSE
triglycerides-->LAV	rs11187538	triglycerides	LAV	0.00645036	2.03894e-07	FALSE
triglycerides-->LAV	rs11204061	triglycerides	LAV	-0.00618798	1.61639e-07	FALSE
triglycerides-->LAV	rs11206374	triglycerides	LAV	0.0130637	2.39118e-20	FALSE
triglycerides-->LAV	rs112120919	triglycerides	LAV	0.0180883	8.7329e-31	FALSE
triglycerides-->LAV	rs11216020	triglycerides	LAV	-0.0156089	1.65712e-37	FALSE
triglycerides-->LAV	rs11216024	triglycerides	LAV	0.0198263	1.32522e-08	FALSE
triglycerides-->LAV	rs11216028	triglycerides	LAV	-0.0134054	1.41386e-12	FALSE
triglycerides-->LAV	rs11216122	triglycerides	LAV	-0.0205896	1.58807e-14	FALSE
triglycerides-->LAV	rs11216236	triglycerides	LAV	0.0286545	1.49278e-23	FALSE
triglycerides-->LAV	rs11217083	triglycerides	LAV	0.00590227	7.69731e-07	FALSE
triglycerides-->LAV	rs1121923	triglycerides	LAV	-0.0227703	6.30629e-11	FALSE
triglycerides-->LAV	rs112200007	triglycerides	LAV	-0.00609689	4.27842e-07	FALSE
triglycerides-->LAV	rs112222843	triglycerides	LAV	-0.0194138	4.68215e-10	FALSE
triglycerides-->LAV	rs11228377	triglycerides	LAV	0.00766309	1.94566e-10	FALSE
triglycerides-->LAV	rs112289437	triglycerides	LAV	0.0127448	4.5952e-07	FALSE
triglycerides-->LAV	rs112357006	triglycerides	LAV	0.0208233	7.36443e-13	FALSE
triglycerides-->LAV	rs112403212	triglycerides	LAV	0.0112584	5.3907e-11	FALSE
triglycerides-->LAV	rs112418994	triglycerides	LAV	0.00617848	1.70462e-07	FALSE
triglycerides-->LAV	rs112445513	triglycerides	LAV	0.00843556	8.53582e-08	FALSE
triglycerides-->LAV	rs11250022	triglycerides	LAV	0.0134697	6.43932e-07	FALSE
triglycerides-->LAV	rs11250054	triglycerides	LAV	0.00667176	3.45025e-08	FALSE
triglycerides-->LAV	rs112595719	triglycerides	LAV	-0.020817	6.70123e-10	FALSE
triglycerides-->LAV	rs1126511	triglycerides	LAV	0.00815207	1.15181e-08	FALSE
triglycerides-->LAV	rs11268813	triglycerides	LAV	-0.0135474	5.83767e-07	FALSE
triglycerides-->LAV	rs112695539	triglycerides	LAV	-0.0169328	9.21504e-09	FALSE
triglycerides-->LAV	rs112740904	triglycerides	LAV	-0.0135106	1.03104e-15	FALSE
triglycerides-->LAV	rs112784971	triglycerides	LAV	-0.0175274	7.35687e-10	FALSE
triglycerides-->LAV	rs112933729	triglycerides	LAV	-0.0173908	6.17713e-09	FALSE
triglycerides-->LAV	rs112978264	triglycerides	LAV	0.0141837	8.37567e-07	FALSE
triglycerides-->LAV	rs1133400	triglycerides	LAV	0.00780938	3.68349e-08	FALSE
triglycerides-->LAV	rs113344423	triglycerides	LAV	0.0214222	2.69244e-17	FALSE
triglycerides-->LAV	rs113345881	triglycerides	LAV	0.0447895	1.65451e-117	FALSE
triglycerides-->LAV	rs113439801	triglycerides	LAV	-0.0102564	9.38143e-11	FALSE
triglycerides-->LAV	rs1135216	triglycerides	LAV	0.00989922	1.55348e-08	FALSE
triglycerides-->LAV	rs113905686	triglycerides	LAV	0.0140042	7.39168e-09	FALSE
triglycerides-->LAV	rs113953267	triglycerides	LAV	-0.0162501	3.81822e-09	FALSE
triglycerides-->LAV	rs113986050	triglycerides	LAV	-0.00779761	3.61993e-07	FALSE
triglycerides-->LAV	rs11413125	triglycerides	LAV	0.0110044	1.51567e-07	FALSE
triglycerides-->LAV	rs11429307	triglycerides	LAV	0.0233209	4.04289e-54	FALSE
triglycerides-->LAV	rs114319278	triglycerides	LAV	0.0137458	2.53522e-11	FALSE
triglycerides-->LAV	rs11435482	triglycerides	LAV	-0.0111604	9.20488e-10	FALSE
triglycerides-->LAV	rs114760566	triglycerides	LAV	0.0224365	3.42789e-15	FALSE
triglycerides-->LAV	rs115015812	triglycerides	LAV	0.0155813	5.60615e-07	FALSE
triglycerides-->LAV	rs115047514	triglycerides	LAV	0.0311087	8.73534e-28	FALSE
triglycerides-->LAV	rs115420636	triglycerides	LAV	-0.0194528	1.30191e-10	FALSE
triglycerides-->LAV	rs115436978	triglycerides	LAV	0.0183914	1.00585e-09	FALSE
triglycerides-->LAV	rs115444165	triglycerides	LAV	-0.01747	5.4569e-08	FALSE
triglycerides-->LAV	rs115444212	triglycerides	LAV	-0.0127276	5.78037e-08	FALSE
triglycerides-->LAV	rs115519115	triglycerides	LAV	0.0160771	5.52498e-08	FALSE
triglycerides-->LAV	rs115631825	triglycerides	LAV	0.0152469	3.59611e-08	FALSE
triglycerides-->LAV	rs115641909	triglycerides	LAV	-0.0149248	8.18944e-11	FALSE
triglycerides-->LAV	rs115716895	triglycerides	LAV	0.0132902	3.27056e-07	FALSE
triglycerides-->LAV	rs11574218	triglycerides	LAV	0.00604886	7.13612e-07	FALSE
triglycerides-->LAV	rs115785946	triglycerides	LAV	0.0130139	5.48199e-07	FALSE
triglycerides-->LAV	rs115795306	triglycerides	LAV	0.0117329	8.85423e-07	FALSE
triglycerides-->LAV	rs1158784	triglycerides	LAV	0.0109173	3.7512e-15	FALSE
triglycerides-->LAV	rs11600815	triglycerides	LAV	-0.017367	1.33248e-10	FALSE
triglycerides-->LAV	rs116075516	triglycerides	LAV	0.0204868	2.17057e-10	FALSE
triglycerides-->LAV	rs1160983	triglycerides	LAV	0.0668288	2.75753e-84	FALSE
triglycerides-->LAV	rs11644601	triglycerides	LAV	-0.0150368	2.88551e-31	FALSE
triglycerides-->LAV	rs116511141	triglycerides	LAV	-0.0167975	2.06841e-07	FALSE
triglycerides-->LAV	rs11653006	triglycerides	LAV	-0.00614039	2.27275e-07	FALSE
triglycerides-->LAV	rs11655056	triglycerides	LAV	0.00894779	5.32343e-14	FALSE
triglycerides-->LAV	rs116561716	triglycerides	LAV	0.0270782	1.46906e-19	FALSE
triglycerides-->LAV	rs116769126	triglycerides	LAV	-0.0205967	1.73523e-14	FALSE
triglycerides-->LAV	rs11676985	triglycerides	LAV	0.0095369	1.47816e-09	FALSE
triglycerides-->LAV	rs116772679	triglycerides	LAV	-0.0108095	1.41738e-12	FALSE
triglycerides-->LAV	rs116814647	triglycerides	LAV	0.0137061	2.60884e-11	FALSE
triglycerides-->LAV	rs11687782	triglycerides	LAV	-0.00591133	5.54097e-07	FALSE
triglycerides-->LAV	rs11696696	triglycerides	LAV	-0.00644819	5.18521e-08	FALSE
triglycerides-->LAV	rs11699481	triglycerides	LAV	-0.00647292	5.36799e-08	FALSE
triglycerides-->LAV	rs116998829	triglycerides	LAV	-0.0152473	2.88965e-07	FALSE
triglycerides-->LAV	rs117044596	triglycerides	LAV	0.0154919	7.62978e-07	FALSE
triglycerides-->LAV	rs1171616	triglycerides	LAV	-0.00975689	3.18721e-12	FALSE
triglycerides-->LAV	rs1171625	triglycerides	LAV	0.0074049	8.445e-08	FALSE
triglycerides-->LAV	rs117291242	triglycerides	LAV	0.0159467	3.0823e-07	FALSE
triglycerides-->LAV	rs117303935	triglycerides	LAV	-0.0199717	9.96945e-14	FALSE
triglycerides-->LAV	rs11738093	triglycerides	LAV	0.00942227	4.82038e-12	FALSE
triglycerides-->LAV	rs11743000	triglycerides	LAV	0.00764652	2.80349e-07	FALSE
triglycerides-->LAV	rs117602337	triglycerides	LAV	0.0127318	6.85438e-07	FALSE
triglycerides-->LAV	rs117673551	triglycerides	LAV	-0.0369038	6.01064e-29	FALSE
triglycerides-->LAV	rs11775597	triglycerides	LAV	0.00769034	5.216e-08	FALSE
triglycerides-->LAV	rs11781439	triglycerides	LAV	0.00915377	1.34227e-09	FALSE
triglycerides-->LAV	rs11781927	triglycerides	LAV	-0.0064404	4.61533e-07	FALSE
triglycerides-->LAV	rs11784803	triglycerides	LAV	-0.00755775	2.58457e-10	FALSE
triglycerides-->LAV	rs1178982	triglycerides	LAV	-0.0219894	8.51361e-23	FALSE
triglycerides-->LAV	rs117947396	triglycerides	LAV	0.0116201	6.59733e-07	FALSE
triglycerides-->LAV	rs118053698	triglycerides	LAV	-0.0191333	2.54125e-08	FALSE
triglycerides-->LAV	rs118091818	triglycerides	LAV	0.0218882	3.53975e-20	FALSE
triglycerides-->LAV	rs118095054	triglycerides	LAV	-0.0215136	1.28152e-09	FALSE
triglycerides-->LAV	rs118170342	triglycerides	LAV	0.0273072	9.78614e-20	FALSE
triglycerides-->LAV	rs11824135	triglycerides	LAV	0.101008	0	FALSE
triglycerides-->LAV	rs11852746	triglycerides	LAV	-0.00599049	6.85893e-07	FALSE
triglycerides-->LAV	rs11867362	triglycerides	LAV	-0.010032	4.11901e-12	FALSE
triglycerides-->LAV	rs11870307	triglycerides	LAV	0.00857475	2.58597e-09	FALSE
triglycerides-->LAV	rs11895352	triglycerides	LAV	-0.00948956	1.02215e-15	FALSE
triglycerides-->LAV	rs11902458	triglycerides	LAV	0.00689939	8.7882e-09	FALSE
triglycerides-->LAV	rs11992444	triglycerides	LAV	0.00771604	6.5432e-11	FALSE
triglycerides-->LAV	rs11993666	triglycerides	LAV	0.0189447	1.85641e-16	FALSE
triglycerides-->LAV	rs12045024	triglycerides	LAV	0.00971903	2.13231e-16	FALSE
triglycerides-->LAV	rs12046278	triglycerides	LAV	-0.00679991	4.03985e-08	FALSE
triglycerides-->LAV	rs12101030	triglycerides	LAV	-0.00603813	5.12267e-07	FALSE
triglycerides-->LAV	rs12138136	triglycerides	LAV	-0.0144984	9.09877e-12	FALSE
triglycerides-->LAV	rs12145699	triglycerides	LAV	-0.0079316	3.11661e-07	FALSE
triglycerides-->LAV	rs12185577	triglycerides	LAV	-0.00654574	5.12813e-08	FALSE
triglycerides-->LAV	rs12198448	triglycerides	LAV	0.0101981	2.49852e-07	FALSE
triglycerides-->LAV	rs12204948	triglycerides	LAV	0.00851134	1.18699e-07	FALSE
triglycerides-->LAV	rs12207974	triglycerides	LAV	0.00830907	5.00974e-09	FALSE
triglycerides-->LAV	rs1222925	triglycerides	LAV	0.0106015	1.10192e-18	FALSE
triglycerides-->LAV	rs12290281	triglycerides	LAV	-0.01634	2.88999e-07	FALSE
triglycerides-->LAV	rs12362930	triglycerides	LAV	-0.0130446	3.90615e-07	FALSE
triglycerides-->LAV	rs12366015	triglycerides	LAV	0.0554718	0	FALSE
triglycerides-->LAV	rs12373874	triglycerides	LAV	0.02121	5.19776e-10	FALSE
triglycerides-->LAV	rs12406542	triglycerides	LAV	0.0150138	1.42562e-08	FALSE
triglycerides-->LAV	rs1240660	triglycerides	LAV	-0.0120764	1.59904e-24	FALSE
triglycerides-->LAV	rs12419833	triglycerides	LAV	0.00628997	1.0993e-07	FALSE
triglycerides-->LAV	rs12440800	triglycerides	LAV	0.00760112	2.33173e-08	FALSE
triglycerides-->LAV	rs1244164	triglycerides	LAV	-0.009678	6.993e-07	FALSE
triglycerides-->LAV	rs12446515	triglycerides	LAV	-0.0175984	5.94907e-44	FALSE
triglycerides-->LAV	rs12449427	triglycerides	LAV	-0.00694927	3.43648e-07	FALSE
triglycerides-->LAV	rs12454712	triglycerides	LAV	-0.00678708	2.50864e-08	FALSE
triglycerides-->LAV	rs12459686	triglycerides	LAV	0.00780719	1.00639e-10	FALSE
triglycerides-->LAV	rs12467466	triglycerides	LAV	-0.0113922	4.10354e-17	FALSE
triglycerides-->LAV	rs12472945	triglycerides	LAV	0.0130799	2.10501e-11	FALSE
triglycerides-->LAV	rs12544984	triglycerides	LAV	0.0228165	5.15636e-19	FALSE
triglycerides-->LAV	rs1255308	triglycerides	LAV	0.00607183	3.27485e-07	FALSE
triglycerides-->LAV	rs12574158	triglycerides	LAV	0.00836045	9.09008e-07	FALSE
triglycerides-->LAV	rs12589706	triglycerides	LAV	-0.00705168	1.08935e-08	FALSE
triglycerides-->LAV	rs12595970	triglycerides	LAV	-0.00760081	4.44629e-07	FALSE
triglycerides-->LAV	rs12602832	triglycerides	LAV	0.0101758	3.9561e-07	FALSE
triglycerides-->LAV	rs12610709	triglycerides	LAV	0.0124031	2.82999e-15	FALSE
triglycerides-->LAV	rs12611143	triglycerides	LAV	-0.0130387	2.49688e-08	FALSE
triglycerides-->LAV	rs12613239	triglycerides	LAV	0.0126483	3.2481e-16	FALSE
triglycerides-->LAV	rs12614	triglycerides	LAV	0.0133063	4.05102e-10	FALSE
triglycerides-->LAV	rs12620467	triglycerides	LAV	0.00641578	1.22037e-07	FALSE
triglycerides-->LAV	rs12686780	triglycerides	LAV	0.00863301	2.92875e-08	FALSE
triglycerides-->LAV	rs12710745	triglycerides	LAV	0.00993792	2.6595e-16	FALSE
triglycerides-->LAV	rs12720889	triglycerides	LAV	-0.00696013	9.17603e-08	FALSE
triglycerides-->LAV	rs1275519	triglycerides	LAV	-0.0324149	1.11054e-44	FALSE
triglycerides-->LAV	rs1275926	triglycerides	LAV	-0.0112945	8.79552e-09	FALSE
triglycerides-->LAV	rs1279585	triglycerides	LAV	-0.0068197	3.39001e-07	FALSE
triglycerides-->LAV	rs1281978	triglycerides	LAV	0.0064406	5.28607e-08	FALSE
triglycerides-->LAV	rs12871676	triglycerides	LAV	0.00684525	5.03516e-07	FALSE
triglycerides-->LAV	rs12880341	triglycerides	LAV	0.0105312	8.92693e-11	FALSE
triglycerides-->LAV	rs12886991	triglycerides	LAV	-0.00598114	6.11988e-07	FALSE
triglycerides-->LAV	rs12891	triglycerides	LAV	-0.00601319	4.98753e-07	FALSE
triglycerides-->LAV	rs12891477	triglycerides	LAV	0.00642876	1.61847e-07	FALSE
triglycerides-->LAV	rs12900622	triglycerides	LAV	-0.00827259	4.57722e-07	FALSE
triglycerides-->LAV	rs1292065	triglycerides	LAV	0.00791261	1.11029e-09	FALSE
triglycerides-->LAV	rs12924608	triglycerides	LAV	-0.00805718	3.40171e-11	FALSE
triglycerides-->LAV	rs12930694	triglycerides	LAV	0.0140944	2.02551e-07	FALSE
triglycerides-->LAV	rs12930698	triglycerides	LAV	-0.00650212	5.45302e-08	FALSE
triglycerides-->LAV	rs1293308	triglycerides	LAV	0.0182911	1.43601e-08	FALSE
triglycerides-->LAV	rs12940675	triglycerides	LAV	0.00743223	1.12907e-09	FALSE
triglycerides-->LAV	rs12974716	triglycerides	LAV	0.00971039	4.29194e-09	FALSE
triglycerides-->LAV	rs12976739	triglycerides	LAV	-0.01084	3.9197e-19	FALSE
triglycerides-->LAV	rs12982628	triglycerides	LAV	0.00846528	3.20614e-10	FALSE
triglycerides-->LAV	rs13001266	triglycerides	LAV	0.0418418	6.36753e-61	FALSE
triglycerides-->LAV	rs13035354	triglycerides	LAV	-0.00980483	2.5935e-08	FALSE
triglycerides-->LAV	rs13056225	triglycerides	LAV	0.00745096	4.34259e-10	FALSE
triglycerides-->LAV	rs13066793	triglycerides	LAV	-0.0120844	4.67433e-09	FALSE
triglycerides-->LAV	rs13101828	triglycerides	LAV	-0.00606055	3.28006e-07	FALSE
triglycerides-->LAV	rs13107325	triglycerides	LAV	0.0176533	4.17248e-15	FALSE
triglycerides-->LAV	rs13111352	triglycerides	LAV	0.0134349	1.69497e-13	FALSE
triglycerides-->LAV	rs13112444	triglycerides	LAV	-0.0131944	1.54168e-10	FALSE
triglycerides-->LAV	rs13118477	triglycerides	LAV	0.0084136	3.96031e-12	FALSE
triglycerides-->LAV	rs13234131	triglycerides	LAV	-0.0665229	0	FALSE
triglycerides-->LAV	rs13238203	triglycerides	LAV	-0.0462692	8.83541e-40	FALSE
triglycerides-->LAV	rs1326331	triglycerides	LAV	0.0067645	7.76178e-08	FALSE
triglycerides-->LAV	rs13265978	triglycerides	LAV	0.0114755	8.90903e-08	FALSE
triglycerides-->LAV	rs13269725	triglycerides	LAV	0.0197825	1.50792e-19	FALSE
triglycerides-->LAV	rs1327645	triglycerides	LAV	-0.00844459	3.46075e-10	FALSE
triglycerides-->LAV	rs13389219	triglycerides	LAV	-0.0192161	3.82445e-57	FALSE
triglycerides-->LAV	rs13394970	triglycerides	LAV	-0.00725031	2.18292e-09	FALSE
triglycerides-->LAV	rs1349425	triglycerides	LAV	-0.00640216	2.74228e-07	FALSE
triglycerides-->LAV	rs138371736	triglycerides	LAV	0.0174166	4.76789e-07	FALSE
triglycerides-->LAV	rs138692741	triglycerides	LAV	0.0182952	2.51384e-08	FALSE
triglycerides-->LAV	rs139055162	triglycerides	LAV	-0.0203872	4.11798e-30	FALSE
triglycerides-->LAV	rs139290129	triglycerides	LAV	-0.00951424	4.18031e-08	FALSE
triglycerides-->LAV	rs139299944	triglycerides	LAV	0.0130203	1.42392e-25	FALSE
triglycerides-->LAV	rs139441335	triglycerides	LAV	-0.0353144	1.09845e-24	FALSE
triglycerides-->LAV	rs139446067	triglycerides	LAV	0.0176101	4.13298e-07	FALSE
triglycerides-->LAV	rs139453187	triglycerides	LAV	0.0122458	1.54013e-07	FALSE
triglycerides-->LAV	rs139874907	triglycerides	LAV	-0.0209857	1.35171e-17	FALSE
triglycerides-->LAV	rs1408579	triglycerides	LAV	-0.00675786	9.90201e-09	FALSE
triglycerides-->LAV	rs141861275	triglycerides	LAV	-0.0208686	4.34298e-09	FALSE
triglycerides-->LAV	rs142164605	triglycerides	LAV	-0.0153471	1.50995e-10	FALSE
triglycerides-->LAV	rs142423383	triglycerides	LAV	-0.0113871	4.13985e-08	FALSE
triglycerides-->LAV	rs142603792	triglycerides	LAV	0.0122854	1.23775e-14	FALSE
triglycerides-->LAV	rs1430865	triglycerides	LAV	0.0104067	2.61687e-10	FALSE
triglycerides-->LAV	rs143439747	triglycerides	LAV	0.0251274	1.90355e-18	FALSE
triglycerides-->LAV	rs143691552	triglycerides	LAV	-0.00770131	8.82693e-07	FALSE
triglycerides-->LAV	rs143786003	triglycerides	LAV	0.017008	1.93901e-07	FALSE
triglycerides-->LAV	rs144470864	triglycerides	LAV	0.0178581	7.24192e-12	FALSE
triglycerides-->LAV	rs144545816	triglycerides	LAV	0.0139058	3.28168e-26	FALSE
triglycerides-->LAV	rs145353248	triglycerides	LAV	-0.0513975	1.99497e-192	FALSE
triglycerides-->LAV	rs145680464	triglycerides	LAV	-0.0222344	1.23606e-29	FALSE
triglycerides-->LAV	rs145887105	triglycerides	LAV	0.0165754	1.05468e-12	FALSE
triglycerides-->LAV	rs146203232	triglycerides	LAV	0.0222673	6.30391e-23	FALSE
triglycerides-->LAV	rs1466435	triglycerides	LAV	-0.0162859	4.46733e-08	FALSE
triglycerides-->LAV	rs146706984	triglycerides	LAV	0.0138907	2.55022e-10	FALSE
triglycerides-->LAV	rs146855143	triglycerides	LAV	0.00713348	3.04662e-07	FALSE
triglycerides-->LAV	rs147136280	triglycerides	LAV	0.0128276	4.77705e-18	FALSE
triglycerides-->LAV	rs147254549	triglycerides	LAV	0.0115306	9.81264e-07	FALSE
triglycerides-->LAV	rs147598130	triglycerides	LAV	-0.0198101	5.27138e-28	FALSE
triglycerides-->LAV	rs147752006	triglycerides	LAV	0.0104501	2.15435e-09	FALSE
triglycerides-->LAV	rs148268445	triglycerides	LAV	0.0203233	2.10963e-19	FALSE
triglycerides-->LAV	rs148527487	triglycerides	LAV	-0.0314063	2.98591e-84	FALSE
triglycerides-->LAV	rs149168784	triglycerides	LAV	0.0167818	7.75183e-07	FALSE
triglycerides-->LAV	rs149247216	triglycerides	LAV	0.0115485	7.52767e-07	FALSE
triglycerides-->LAV	rs1492633	triglycerides	LAV	-0.0122903	1.96584e-17	FALSE
triglycerides-->LAV	rs149511741	triglycerides	LAV	0.0238194	1.0714e-15	FALSE
triglycerides-->LAV	rs149615831	triglycerides	LAV	0.0137776	1.26245e-28	FALSE
triglycerides-->LAV	rs149660991	triglycerides	LAV	-0.0145034	9.36345e-09	FALSE
triglycerides-->LAV	rs149932962	triglycerides	LAV	-0.00706784	2.19968e-07	FALSE
triglycerides-->LAV	rs150710017	triglycerides	LAV	0.0178033	3.9106e-07	FALSE
triglycerides-->LAV	rs1508099	triglycerides	LAV	0.00900759	5.80884e-12	FALSE
triglycerides-->LAV	rs1508103	triglycerides	LAV	0.0222086	9.11888e-19	FALSE
triglycerides-->LAV	rs150952015	triglycerides	LAV	-0.0141825	6.29098e-08	FALSE
triglycerides-->LAV	rs151019121	triglycerides	LAV	0.0143637	3.33411e-19	FALSE
triglycerides-->LAV	rs151200853	triglycerides	LAV	0.0234842	9.17748e-17	FALSE
triglycerides-->LAV	rs151503	triglycerides	LAV	0.00631063	1.07169e-07	FALSE
triglycerides-->LAV	rs1520456	triglycerides	LAV	0.00652241	4.54202e-08	FALSE
triglycerides-->LAV	rs1532085	triglycerides	LAV	0.0152514	2.59109e-36	FALSE
triglycerides-->LAV	rs154256	triglycerides	LAV	-0.0108193	8.57246e-08	FALSE
triglycerides-->LAV	rs154735	triglycerides	LAV	0.0137211	1.63307e-08	FALSE
triglycerides-->LAV	rs1549442	triglycerides	LAV	-0.00642068	7.04009e-08	FALSE
triglycerides-->LAV	rs154977	triglycerides	LAV	-0.00861397	4.45782e-12	FALSE
triglycerides-->LAV	rs1552780	triglycerides	LAV	0.0184391	2.28659e-40	FALSE
triglycerides-->LAV	rs1556124	triglycerides	LAV	-0.00732972	2.03502e-07	FALSE
triglycerides-->LAV	rs1567353	triglycerides	LAV	0.0072957	1.27516e-08	FALSE
triglycerides-->LAV	rs157580	triglycerides	LAV	-0.0176962	1.03406e-48	FALSE
triglycerides-->LAV	rs157935	triglycerides	LAV	-0.00779232	1.47167e-09	FALSE
triglycerides-->LAV	rs1591805	triglycerides	LAV	-0.00692616	4.94195e-09	FALSE
triglycerides-->LAV	rs1628025	triglycerides	LAV	0.00619592	1.86419e-07	FALSE
triglycerides-->LAV	rs1642603	triglycerides	LAV	0.00618834	6.28884e-07	FALSE
triglycerides-->LAV	rs1642606	triglycerides	LAV	-0.00642522	5.76184e-08	FALSE
triglycerides-->LAV	rs1659684	triglycerides	LAV	-0.018452	3.31992e-44	FALSE
triglycerides-->LAV	rs1672992	triglycerides	LAV	-0.0114601	1.79082e-11	FALSE
triglycerides-->LAV	rs16842	triglycerides	LAV	0.0145549	1.00522e-28	FALSE
triglycerides-->LAV	rs16844401	triglycerides	LAV	0.0168443	1.68012e-12	FALSE
triglycerides-->LAV	rs1684608	triglycerides	LAV	0.00911583	1.1526e-09	FALSE
triglycerides-->LAV	rs16851339	triglycerides	LAV	-0.0100047	2.37459e-12	FALSE
triglycerides-->LAV	rs16940011	triglycerides	LAV	-0.0108281	2.40165e-10	FALSE
triglycerides-->LAV	rs16953461	triglycerides	LAV	0.00730221	3.99704e-07	FALSE
triglycerides-->LAV	rs16958777	triglycerides	LAV	0.0122398	2.23952e-07	FALSE
triglycerides-->LAV	rs16958979	triglycerides	LAV	-0.0142209	2.24823e-09	FALSE
triglycerides-->LAV	rs17015753	triglycerides	LAV	0.00854406	9.94789e-07	FALSE
triglycerides-->LAV	rs17052058	triglycerides	LAV	-0.0159951	1.45123e-25	FALSE
triglycerides-->LAV	rs17054136	triglycerides	LAV	0.0180871	1.39837e-11	FALSE
triglycerides-->LAV	rs17091574	triglycerides	LAV	0.0187555	1.98539e-11	FALSE
triglycerides-->LAV	rs17119701	triglycerides	LAV	0.0389473	1.68314e-34	FALSE
triglycerides-->LAV	rs17120765	triglycerides	LAV	0.0116998	6.61056e-09	FALSE
triglycerides-->LAV	rs17146413	triglycerides	LAV	0.0134648	4.37079e-08	FALSE
triglycerides-->LAV	rs17184256	triglycerides	LAV	0.0121102	1.94572e-21	FALSE
triglycerides-->LAV	rs17319425	triglycerides	LAV	-0.0109047	2.00654e-08	FALSE
triglycerides-->LAV	rs17326656	triglycerides	LAV	0.00856143	7.24866e-10	FALSE
triglycerides-->LAV	rs17387864	triglycerides	LAV	0.0117154	4.02802e-07	FALSE
triglycerides-->LAV	rs174574	triglycerides	LAV	0.0264912	4.6829e-102	FALSE
triglycerides-->LAV	rs17489871	triglycerides	LAV	-0.0077671	1.48762e-08	FALSE
triglycerides-->LAV	rs17496249	triglycerides	LAV	-0.00661243	2.86788e-08	FALSE
triglycerides-->LAV	rs1760801	triglycerides	LAV	-0.0101495	5.09324e-15	FALSE
triglycerides-->LAV	rs1765142	triglycerides	LAV	0.00636596	2.85541e-07	FALSE
triglycerides-->LAV	rs17709867	triglycerides	LAV	0.00971543	2.91897e-09	FALSE
triglycerides-->LAV	rs17716027	triglycerides	LAV	-0.0101872	9.39391e-07	FALSE
triglycerides-->LAV	rs17762402	triglycerides	LAV	-0.013267	1.62338e-09	FALSE
triglycerides-->LAV	rs17774754	triglycerides	LAV	-0.00918095	7.99402e-10	FALSE
triglycerides-->LAV	rs17779355	triglycerides	LAV	-0.0133995	7.22887e-09	FALSE
triglycerides-->LAV	rs17800080	triglycerides	LAV	-0.00620331	6.15087e-07	FALSE
triglycerides-->LAV	rs17847710	triglycerides	LAV	0.00951251	7.96249e-08	FALSE
triglycerides-->LAV	rs1790099	triglycerides	LAV	-0.00865058	3.27197e-11	FALSE
triglycerides-->LAV	rs1800978	triglycerides	LAV	-0.0157005	3.1974e-18	FALSE
triglycerides-->LAV	rs1801144	triglycerides	LAV	0.00850112	4.3267e-12	FALSE
triglycerides-->LAV	rs1801700	triglycerides	LAV	0.0166176	1.89544e-10	FALSE
triglycerides-->LAV	rs180327	triglycerides	LAV	0.0495151	0	FALSE
triglycerides-->LAV	rs1809165	triglycerides	LAV	-0.0204126	4.68185e-12	FALSE
triglycerides-->LAV	rs182234180	triglycerides	LAV	-0.0175687	6.06158e-07	FALSE
triglycerides-->LAV	rs1833936	triglycerides	LAV	0.00636762	5.99279e-07	FALSE
triglycerides-->LAV	rs1838232	triglycerides	LAV	-0.00693203	4.89435e-07	FALSE
triglycerides-->LAV	rs1846258	triglycerides	LAV	0.00882552	6.40001e-10	FALSE
triglycerides-->LAV	rs184694823	triglycerides	LAV	0.0111732	4.30615e-07	FALSE
triglycerides-->LAV	rs186042737	triglycerides	LAV	0.0139414	3.08116e-07	FALSE
triglycerides-->LAV	rs1877454	triglycerides	LAV	0.00695782	5.77481e-08	FALSE
triglycerides-->LAV	rs1899951	triglycerides	LAV	-0.014196	3.25738e-15	FALSE
triglycerides-->LAV	rs1924485	triglycerides	LAV	-0.00928581	1.04501e-07	FALSE
triglycerides-->LAV	rs1928496	triglycerides	LAV	-0.0081165	1.72578e-09	FALSE
triglycerides-->LAV	rs1962486	triglycerides	LAV	0.00713568	3.67181e-08	FALSE
triglycerides-->LAV	rs1998043	triglycerides	LAV	-0.0169169	3.71865e-26	FALSE
triglycerides-->LAV	rs2000999	triglycerides	LAV	0.0135817	2.15951e-19	FALSE
triglycerides-->LAV	rs200841050	triglycerides	LAV	0.00733821	6.72261e-09	FALSE
triglycerides-->LAV	rs201503938	triglycerides	LAV	0.0140158	3.22379e-13	FALSE
triglycerides-->LAV	rs2017500	triglycerides	LAV	-0.00665537	2.04414e-08	FALSE
triglycerides-->LAV	rs202054440	triglycerides	LAV	0.0198942	2.79175e-11	FALSE
triglycerides-->LAV	rs202059056	triglycerides	LAV	0.00784462	3.40864e-10	FALSE
triglycerides-->LAV	rs2021708	triglycerides	LAV	-0.00843711	1.24296e-12	FALSE
triglycerides-->LAV	rs2035816	triglycerides	LAV	-0.0156906	2.66257e-13	FALSE
triglycerides-->LAV	rs2042901	triglycerides	LAV	0.0112528	5.15176e-17	FALSE
triglycerides-->LAV	rs2050114	triglycerides	LAV	-0.00613669	2.02748e-07	FALSE
triglycerides-->LAV	rs2068888	triglycerides	LAV	-0.0161418	2.61227e-42	FALSE
triglycerides-->LAV	rs2070341	triglycerides	LAV	-0.00592557	9.11889e-07	FALSE
triglycerides-->LAV	rs2070851	triglycerides	LAV	-0.0107434	2.83666e-14	FALSE
triglycerides-->LAV	rs2070971	triglycerides	LAV	0.0133116	1.00375e-14	FALSE
triglycerides-->LAV	rs2071887	triglycerides	LAV	0.00890417	7.81775e-13	FALSE
triglycerides-->LAV	rs2074974	triglycerides	LAV	-0.00770347	4.30135e-09	FALSE
triglycerides-->LAV	rs2075230	triglycerides	LAV	0.00985787	2.68623e-09	FALSE
triglycerides-->LAV	rs2081048	triglycerides	LAV	-0.0067738	5.73121e-08	FALSE
triglycerides-->LAV	rs2081687	triglycerides	LAV	0.0142403	3.47825e-30	FALSE
triglycerides-->LAV	rs2083212	triglycerides	LAV	0.00662342	2.84864e-07	FALSE
triglycerides-->LAV	rs2110690	triglycerides	LAV	-0.00668201	1.51638e-08	FALSE
triglycerides-->LAV	rs213494	triglycerides	LAV	-0.00865151	2.62386e-12	FALSE
triglycerides-->LAV	rs2137537	triglycerides	LAV	-0.00590927	6.60617e-07	FALSE
triglycerides-->LAV	rs2137557	triglycerides	LAV	-0.0062348	4.34957e-07	FALSE
triglycerides-->LAV	rs2143666	triglycerides	LAV	-0.0132046	4.88279e-08	FALSE
triglycerides-->LAV	rs2159935	triglycerides	LAV	-0.00756376	1.46085e-10	FALSE
triglycerides-->LAV	rs2174880	triglycerides	LAV	-0.00794504	3.28143e-11	FALSE
triglycerides-->LAV	rs2194411	triglycerides	LAV	-0.00919621	2.71972e-07	FALSE
triglycerides-->LAV	rs2207132	triglycerides	LAV	0.0321773	1.4932e-22	FALSE
triglycerides-->LAV	rs2208649	triglycerides	LAV	-0.00758601	3.66495e-09	FALSE
triglycerides-->LAV	rs2218181	triglycerides	LAV	0.00954161	1.0325e-14	FALSE
triglycerides-->LAV	rs2228226	triglycerides	LAV	0.0101391	1.30161e-15	FALSE
triglycerides-->LAV	rs2229738	triglycerides	LAV	0.0155387	6.14569e-11	FALSE
triglycerides-->LAV	rs2237281	triglycerides	LAV	0.019987	5.33474e-10	FALSE
triglycerides-->LAV	rs2238672	triglycerides	LAV	0.00995636	1.07443e-07	FALSE
triglycerides-->LAV	rs2248372	triglycerides	LAV	0.00960492	4.57936e-14	FALSE
triglycerides-->LAV	rs2249407	triglycerides	LAV	-0.00712416	1.89672e-09	FALSE
triglycerides-->LAV	rs2251125	triglycerides	LAV	0.00672204	1.19242e-08	FALSE
triglycerides-->LAV	rs2261092	triglycerides	LAV	-0.0113134	1.53874e-07	FALSE
triglycerides-->LAV	rs2262477	triglycerides	LAV	0.00582001	8.56757e-07	FALSE
triglycerides-->LAV	rs2267373	triglycerides	LAV	-0.0116057	3.27825e-22	FALSE
triglycerides-->LAV	rs2270417	triglycerides	LAV	-0.00802646	2.46246e-09	FALSE
triglycerides-->LAV	rs2274226	triglycerides	LAV	0.00605491	2.90573e-07	FALSE
triglycerides-->LAV	rs2292645	triglycerides	LAV	0.00973712	9.75265e-13	FALSE
triglycerides-->LAV	rs2302364	triglycerides	LAV	0.0094247	2.57614e-09	FALSE
triglycerides-->LAV	rs2302429	triglycerides	LAV	0.00874058	9.89399e-09	FALSE
triglycerides-->LAV	rs2304969	triglycerides	LAV	-0.00862667	3.55278e-07	FALSE
triglycerides-->LAV	rs2342371	triglycerides	LAV	0.00652399	9.07929e-07	FALSE
triglycerides-->LAV	rs2353082	triglycerides	LAV	0.0191764	4.26216e-47	FALSE
triglycerides-->LAV	rs2365987	triglycerides	LAV	-0.0106495	8.58167e-08	FALSE
triglycerides-->LAV	rs2396083	triglycerides	LAV	-0.00902281	1.8334e-12	FALSE
triglycerides-->LAV	rs2407278	triglycerides	LAV	-0.0169841	8.67313e-07	FALSE
triglycerides-->LAV	rs2439349	triglycerides	LAV	0.00601111	4.00742e-07	FALSE
triglycerides-->LAV	rs244418	triglycerides	LAV	-0.010658	6.87806e-19	FALSE
triglycerides-->LAV	rs2450356	triglycerides	LAV	0.00695399	6.87784e-08	FALSE
triglycerides-->LAV	rs245051	triglycerides	LAV	-0.00639401	9.30239e-08	FALSE
triglycerides-->LAV	rs2454814	triglycerides	LAV	-0.00870343	5.65373e-07	FALSE
triglycerides-->LAV	rs2479132	triglycerides	LAV	0.00628819	1.24756e-07	FALSE
triglycerides-->LAV	rs247919	triglycerides	LAV	0.00640286	6.02723e-08	FALSE
triglycerides-->LAV	rs2487294	triglycerides	LAV	-0.00851073	1.1985e-10	FALSE
triglycerides-->LAV	rs2495005	triglycerides	LAV	0.00869292	5.61293e-13	FALSE
triglycerides-->LAV	rs2509209	triglycerides	LAV	0.010139	3.38243e-15	FALSE
triglycerides-->LAV	rs2515919	triglycerides	LAV	0.0121655	2.02112e-23	FALSE
triglycerides-->LAV	rs2523430	triglycerides	LAV	0.007651	9.36276e-11	FALSE
triglycerides-->LAV	rs2530596	triglycerides	LAV	-0.00672924	1.61991e-08	FALSE
triglycerides-->LAV	rs2550733	triglycerides	LAV	0.00712262	2.22709e-09	FALSE
triglycerides-->LAV	rs256772	triglycerides	LAV	0.0110696	2.76466e-09	FALSE
triglycerides-->LAV	rs2581799	triglycerides	LAV	-0.00645466	4.67632e-08	FALSE
triglycerides-->LAV	rs2596464	triglycerides	LAV	0.00611511	2.29592e-07	FALSE
triglycerides-->LAV	rs2608639	triglycerides	LAV	0.0104206	3.46676e-17	FALSE
triglycerides-->LAV	rs261334	triglycerides	LAV	0.0225493	2.38157e-55	FALSE
triglycerides-->LAV	rs2616217	triglycerides	LAV	-0.00608648	4.88689e-07	FALSE
triglycerides-->LAV	rs2617802	triglycerides	LAV	-0.00793545	6.74345e-08	FALSE
triglycerides-->LAV	rs2642438	triglycerides	LAV	0.00656494	3.63059e-07	FALSE
triglycerides-->LAV	rs2653900	triglycerides	LAV	0.00774636	5.38018e-11	FALSE
triglycerides-->LAV	rs2661754	triglycerides	LAV	-0.00786028	5.46863e-07	FALSE
triglycerides-->LAV	rs2663904	triglycerides	LAV	-0.00769406	1.03298e-09	FALSE
triglycerides-->LAV	rs2665396	triglycerides	LAV	-0.00791646	9.90561e-07	FALSE
triglycerides-->LAV	rs2686194	triglycerides	LAV	-0.00707373	3.65794e-07	FALSE
triglycerides-->LAV	rs2698712	triglycerides	LAV	-0.00596197	6.39391e-07	FALSE
triglycerides-->LAV	rs2699417	triglycerides	LAV	0.00674984	1.22439e-08	FALSE
triglycerides-->LAV	rs2699805	triglycerides	LAV	-0.0105995	1.91416e-18	FALSE
triglycerides-->LAV	rs2749732	triglycerides	LAV	-0.0107028	4.0069e-10	FALSE
triglycerides-->LAV	rs2773469	triglycerides	LAV	0.0106561	1.90556e-15	FALSE
triglycerides-->LAV	rs2780873	triglycerides	LAV	-0.0212099	5.45051e-23	FALSE
triglycerides-->LAV	rs2788864	triglycerides	LAV	0.00615482	7.17908e-07	FALSE
triglycerides-->LAV	rs2806350	triglycerides	LAV	-0.00943602	9.35989e-11	FALSE
triglycerides-->LAV	rs28383314	triglycerides	LAV	-0.0202047	8.28287e-62	FALSE
triglycerides-->LAV	rs2844605	triglycerides	LAV	0.0118845	2.95691e-23	FALSE
triglycerides-->LAV	rs28481932	triglycerides	LAV	0.0151874	1.21466e-17	FALSE
triglycerides-->LAV	rs2850245	triglycerides	LAV	0.00807309	3.83866e-11	FALSE
triglycerides-->LAV	rs2857600	triglycerides	LAV	-0.0127648	1.71631e-14	FALSE
triglycerides-->LAV	rs28577186	triglycerides	LAV	0.00719728	9.99306e-09	FALSE
triglycerides-->LAV	rs286	triglycerides	LAV	-0.0959309	0	FALSE
triglycerides-->LAV	rs28621923	triglycerides	LAV	-0.00638535	7.7731e-07	FALSE
triglycerides-->LAV	rs2865505	triglycerides	LAV	-0.00828295	8.23854e-11	FALSE
triglycerides-->LAV	rs28655063	triglycerides	LAV	-0.00761234	3.00876e-07	FALSE
triglycerides-->LAV	rs2868304	triglycerides	LAV	-0.00860559	4.71323e-13	FALSE
triglycerides-->LAV	rs2870238	triglycerides	LAV	-0.00760324	1.15899e-10	FALSE
triglycerides-->LAV	rs28712486	triglycerides	LAV	-0.0113219	8.60825e-16	FALSE
triglycerides-->LAV	rs28807203	triglycerides	LAV	0.0137451	5.61e-07	FALSE
triglycerides-->LAV	rs28894977	triglycerides	LAV	0.0118417	9.48429e-07	FALSE
triglycerides-->LAV	rs2921064	triglycerides	LAV	-0.013635	2.16849e-30	FALSE
triglycerides-->LAV	rs2925979	triglycerides	LAV	0.0173723	1.27694e-41	FALSE
triglycerides-->LAV	rs293435	triglycerides	LAV	0.00873797	2.16437e-11	FALSE
triglycerides-->LAV	rs2943645	triglycerides	LAV	-0.0220554	1.93877e-71	FALSE
triglycerides-->LAV	rs296360	triglycerides	LAV	-0.00861462	6.69769e-08	FALSE
triglycerides-->LAV	rs2974039	triglycerides	LAV	0.00602947	5.12715e-07	FALSE
triglycerides-->LAV	rs2975424	triglycerides	LAV	0.00908344	1.78041e-09	FALSE
triglycerides-->LAV	rs2975662	triglycerides	LAV	0.00888818	2.47355e-11	FALSE
triglycerides-->LAV	rs2980874	triglycerides	LAV	-0.0165377	1.38224e-42	FALSE
triglycerides-->LAV	rs2982521	triglycerides	LAV	0.0154695	7.89618e-37	FALSE
triglycerides-->LAV	rs3025053	triglycerides	LAV	-0.0126506	4.90473e-12	FALSE
triglycerides-->LAV	rs3094204	triglycerides	LAV	-0.00803139	9.46035e-12	FALSE
triglycerides-->LAV	rs3094604	triglycerides	LAV	-0.0194353	1.37518e-37	FALSE
triglycerides-->LAV	rs3108510	triglycerides	LAV	0.00728202	3.81157e-08	FALSE
triglycerides-->LAV	rs3113388	triglycerides	LAV	0.00688968	1.63999e-08	FALSE
triglycerides-->LAV	rs3127570	triglycerides	LAV	-0.00723648	8.72081e-10	FALSE
triglycerides-->LAV	rs3131337	triglycerides	LAV	-0.0139195	1.61174e-15	FALSE
triglycerides-->LAV	rs3132454	triglycerides	LAV	0.0139102	8.22886e-29	FALSE
triglycerides-->LAV	rs3132559	triglycerides	LAV	0.0104604	1.27737e-18	FALSE
triglycerides-->LAV	rs3134931	triglycerides	LAV	0.0118855	1.93264e-20	FALSE
triglycerides-->LAV	rs3135063	triglycerides	LAV	0.0112682	1.03396e-19	FALSE
triglycerides-->LAV	rs3136584	triglycerides	LAV	0.00843325	6.63152e-09	FALSE
triglycerides-->LAV	rs316173	triglycerides	LAV	0.0068533	7.54095e-09	FALSE
triglycerides-->LAV	rs3213495	triglycerides	LAV	-0.00967693	4.68843e-08	FALSE
triglycerides-->LAV	rs322666	triglycerides	LAV	0.00745391	5.86161e-07	FALSE
triglycerides-->LAV	rs32649	triglycerides	LAV	0.00736884	3.36471e-09	FALSE
triglycerides-->LAV	rs34009049	triglycerides	LAV	0.00644707	1.67846e-07	FALSE
triglycerides-->LAV	rs34010237	triglycerides	LAV	-0.0104221	9.07616e-11	FALSE
triglycerides-->LAV	rs34016884	triglycerides	LAV	0.00686163	2.4294e-07	FALSE
triglycerides-->LAV	rs34196215	triglycerides	LAV	-0.0095521	4.14488e-08	FALSE
triglycerides-->LAV	rs34203905	triglycerides	LAV	-0.0131038	1.02355e-07	FALSE
triglycerides-->LAV	rs34296413	triglycerides	LAV	0.0114697	7.48175e-07	FALSE
triglycerides-->LAV	rs34417180	triglycerides	LAV	-0.0102582	9.50371e-11	FALSE
triglycerides-->LAV	rs34458873	triglycerides	LAV	-0.0140872	4.454e-09	FALSE
triglycerides-->LAV	rs34580448	triglycerides	LAV	-0.0168213	1.68514e-08	FALSE
triglycerides-->LAV	rs34587839	triglycerides	LAV	0.00888168	5.51662e-08	FALSE
triglycerides-->LAV	rs34623398	triglycerides	LAV	-0.00717356	6.06698e-08	FALSE
triglycerides-->LAV	rs34674841	triglycerides	LAV	-0.0149563	1.25408e-21	FALSE
triglycerides-->LAV	rs34786874	triglycerides	LAV	0.0123473	4.33709e-16	FALSE
triglycerides-->LAV	rs34931250	triglycerides	LAV	0.0121375	7.85568e-07	FALSE
triglycerides-->LAV	rs34940743	triglycerides	LAV	0.00691859	2.19181e-08	FALSE
triglycerides-->LAV	rs34967613	triglycerides	LAV	0.0061835	2.00708e-07	FALSE
triglycerides-->LAV	rs350883	triglycerides	LAV	-0.00844654	6.88643e-10	FALSE
triglycerides-->LAV	rs35138338	triglycerides	LAV	-0.00700425	1.10604e-07	FALSE
triglycerides-->LAV	rs35173808	triglycerides	LAV	0.0109433	5.79522e-08	FALSE
triglycerides-->LAV	rs35288226	triglycerides	LAV	0.00715813	1.22078e-08	FALSE
triglycerides-->LAV	rs35311230	triglycerides	LAV	-0.00820656	3.03007e-08	FALSE
triglycerides-->LAV	rs35330363	triglycerides	LAV	0.0108536	1.02534e-18	FALSE
triglycerides-->LAV	rs35341095	triglycerides	LAV	-0.0135524	9.71951e-10	FALSE
triglycerides-->LAV	rs35477346	triglycerides	LAV	0.00760272	3.40432e-09	FALSE
triglycerides-->LAV	rs35512524	triglycerides	LAV	0.0121231	4.47044e-14	FALSE
triglycerides-->LAV	rs35568738	triglycerides	LAV	-0.0238176	4.6443e-21	FALSE
triglycerides-->LAV	rs355814	triglycerides	LAV	-0.00669921	2.27413e-07	FALSE
triglycerides-->LAV	rs35602378	triglycerides	LAV	-0.00981621	2.16671e-16	FALSE
triglycerides-->LAV	rs35670475	triglycerides	LAV	-0.0147589	1.34304e-10	FALSE
triglycerides-->LAV	rs35693171	triglycerides	LAV	-0.00866971	1.02237e-08	FALSE
triglycerides-->LAV	rs35763453	triglycerides	LAV	0.0153443	2.31731e-09	FALSE
triglycerides-->LAV	rs35859536	triglycerides	LAV	-0.00705234	3.1899e-08	FALSE
triglycerides-->LAV	rs35963438	triglycerides	LAV	-0.00744224	5.26662e-10	FALSE
triglycerides-->LAV	rs36012032	triglycerides	LAV	-0.0127249	5.42131e-10	FALSE
triglycerides-->LAV	rs36061954	triglycerides	LAV	0.00609403	4.13036e-07	FALSE
triglycerides-->LAV	rs36177368	triglycerides	LAV	0.0140869	1.91446e-25	FALSE
triglycerides-->LAV	rs3731503	triglycerides	LAV	0.006672	1.8426e-07	FALSE
triglycerides-->LAV	rs3731696	triglycerides	LAV	0.011038	1.00806e-09	FALSE
triglycerides-->LAV	rs3741423	triglycerides	LAV	-0.0156439	4.56776e-12	FALSE
triglycerides-->LAV	rs3748034	triglycerides	LAV	0.0174281	6.4483e-25	FALSE
triglycerides-->LAV	rs3750736	triglycerides	LAV	-0.00808711	1.14924e-09	FALSE
triglycerides-->LAV	rs37538	triglycerides	LAV	0.00822727	9.94584e-12	FALSE
triglycerides-->LAV	rs3775067	triglycerides	LAV	0.0073366	1.55552e-09	FALSE
triglycerides-->LAV	rs3775228	triglycerides	LAV	0.0181457	5.80106e-51	FALSE
triglycerides-->LAV	rs377770	triglycerides	LAV	0.0127701	5.87128e-17	FALSE
triglycerides-->LAV	rs3786913	triglycerides	LAV	-0.0103813	1.12795e-08	FALSE
triglycerides-->LAV	rs3790604	triglycerides	LAV	-0.0117308	2.23017e-07	FALSE
triglycerides-->LAV	rs3794995	triglycerides	LAV	0.00619269	7.92062e-07	FALSE
triglycerides-->LAV	rs3798167	triglycerides	LAV	-0.00867881	5.72864e-09	FALSE
triglycerides-->LAV	rs3798180	triglycerides	LAV	-0.00707719	6.81853e-09	FALSE
triglycerides-->LAV	rs3801883	triglycerides	LAV	0.0113306	4.91901e-10	FALSE
triglycerides-->LAV	rs3808976	triglycerides	LAV	0.00793702	4.59525e-08	FALSE
triglycerides-->LAV	rs3826043	triglycerides	LAV	-0.00644607	8.25012e-08	FALSE
triglycerides-->LAV	rs386670689	triglycerides	LAV	0.0132479	4.05172e-28	FALSE
triglycerides-->LAV	rs3889572	triglycerides	LAV	-0.0059499	5.22582e-07	FALSE
triglycerides-->LAV	rs3892710	triglycerides	LAV	0.00915827	3.70814e-08	FALSE
triglycerides-->LAV	rs3898938	triglycerides	LAV	-0.0158985	5.20262e-41	FALSE
triglycerides-->LAV	rs3903399	triglycerides	LAV	0.00815728	1.7155e-08	FALSE
triglycerides-->LAV	rs3931036	triglycerides	LAV	-0.0129995	2.3155e-08	FALSE
triglycerides-->LAV	rs397292	triglycerides	LAV	-0.00686703	1.07328e-07	FALSE
triglycerides-->LAV	rs39837	triglycerides	LAV	-0.00675767	6.24312e-08	FALSE
triglycerides-->LAV	rs4006563	triglycerides	LAV	0.0246512	6.93455e-31	FALSE
triglycerides-->LAV	rs40270	triglycerides	LAV	-0.0192175	1.54905e-42	FALSE
triglycerides-->LAV	rs406315	triglycerides	LAV	0.00670547	5.15258e-08	FALSE
triglycerides-->LAV	rs411136	triglycerides	LAV	-0.00618093	2.54511e-07	FALSE
triglycerides-->LAV	rs412334	triglycerides	LAV	-0.0104164	6.54768e-11	FALSE
triglycerides-->LAV	rs41267086	triglycerides	LAV	0.0180978	3.14536e-11	FALSE
triglycerides-->LAV	rs41275764	triglycerides	LAV	-0.00823693	1.13438e-10	FALSE
triglycerides-->LAV	rs41280827	triglycerides	LAV	-0.00946428	1.22864e-08	FALSE
triglycerides-->LAV	rs41290108	triglycerides	LAV	-0.0192131	2.90281e-10	FALSE
triglycerides-->LAV	rs41290148	triglycerides	LAV	-0.025871	5.97066e-22	FALSE
triglycerides-->LAV	rs4135268	triglycerides	LAV	0.0109051	1.35718e-07	FALSE
triglycerides-->LAV	rs41541519	triglycerides	LAV	0.0258005	1.16506e-23	FALSE
triglycerides-->LAV	rs41785	triglycerides	LAV	-0.00812237	1.26921e-11	FALSE
triglycerides-->LAV	rs4275465	triglycerides	LAV	0.0102566	2.74548e-12	FALSE
triglycerides-->LAV	rs4278007	triglycerides	LAV	0.00878654	2.07597e-13	FALSE
triglycerides-->LAV	rs427943	triglycerides	LAV	-0.00598408	5.23059e-07	FALSE
triglycerides-->LAV	rs435306	triglycerides	LAV	-0.0126277	2.23092e-20	FALSE
triglycerides-->LAV	rs4356265	triglycerides	LAV	0.0109796	1.40832e-09	FALSE
triglycerides-->LAV	rs4379435	triglycerides	LAV	-0.00662922	3.01477e-08	FALSE
triglycerides-->LAV	rs4410790	triglycerides	LAV	-0.00834448	9.87086e-12	FALSE
triglycerides-->LAV	rs4413654	triglycerides	LAV	0.0123751	3.77744e-18	FALSE
triglycerides-->LAV	rs4445477	triglycerides	LAV	0.00884231	8.60893e-11	FALSE
triglycerides-->LAV	rs4450871	triglycerides	LAV	-0.00749318	2.70837e-10	FALSE
triglycerides-->LAV	rs4471666	triglycerides	LAV	-0.0127036	8.3653e-08	FALSE
triglycerides-->LAV	rs447990	triglycerides	LAV	0.00783478	1.04853e-10	FALSE
triglycerides-->LAV	rs4500049	triglycerides	LAV	0.014624	4.19005e-35	FALSE
triglycerides-->LAV	rs45487899	triglycerides	LAV	-0.017949	9.491e-11	FALSE
triglycerides-->LAV	rs4646272	triglycerides	LAV	-0.0149323	2.03917e-09	FALSE
triglycerides-->LAV	rs4665972	triglycerides	LAV	0.0528366	0	FALSE
triglycerides-->LAV	rs4675812	triglycerides	LAV	0.00618602	2.39588e-07	FALSE
triglycerides-->LAV	rs4691382	triglycerides	LAV	-0.00848951	6.69295e-10	FALSE
triglycerides-->LAV	rs4694362	triglycerides	LAV	-0.00612543	4.37429e-07	FALSE
triglycerides-->LAV	rs4699983	triglycerides	LAV	0.00776383	8.68214e-11	FALSE
triglycerides-->LAV	rs4710938	triglycerides	LAV	-0.00699303	3.4466e-09	FALSE
triglycerides-->LAV	rs4711748	triglycerides	LAV	-0.00803006	1.4497e-08	FALSE
triglycerides-->LAV	rs471964	triglycerides	LAV	0.00956968	6.51351e-15	FALSE
triglycerides-->LAV	rs4722551	triglycerides	LAV	-0.0194744	1.59499e-33	FALSE
triglycerides-->LAV	rs4733613	triglycerides	LAV	-0.0106722	4.24497e-09	FALSE
triglycerides-->LAV	rs4760254	triglycerides	LAV	-0.0146267	1.79433e-26	FALSE
triglycerides-->LAV	rs4761234	triglycerides	LAV	-0.007781	4.85592e-11	FALSE
triglycerides-->LAV	rs4774595	triglycerides	LAV	0.00610464	2.46739e-07	FALSE
triglycerides-->LAV	rs478420	triglycerides	LAV	-0.00778338	2.14418e-10	FALSE
triglycerides-->LAV	rs4788460	triglycerides	LAV	0.00733232	1.5892e-08	FALSE
triglycerides-->LAV	rs4802115	triglycerides	LAV	-0.00652698	3.81149e-07	FALSE
triglycerides-->LAV	rs4804311	triglycerides	LAV	-0.0230678	1.42107e-26	FALSE
triglycerides-->LAV	rs4804413	triglycerides	LAV	0.0105544	8.38037e-19	FALSE
triglycerides-->LAV	rs4804576	triglycerides	LAV	-0.0179771	3.06436e-08	FALSE
triglycerides-->LAV	rs4804833	triglycerides	LAV	0.00873643	5.74392e-13	FALSE
triglycerides-->LAV	rs483082	triglycerides	LAV	0.0457496	8.69483e-239	FALSE
triglycerides-->LAV	rs4841398	triglycerides	LAV	-0.00859232	9.10769e-07	FALSE
triglycerides-->LAV	rs4843754	triglycerides	LAV	0.00666866	1.74409e-08	FALSE
triglycerides-->LAV	rs4846856	triglycerides	LAV	0.00660255	3.17015e-08	FALSE
triglycerides-->LAV	rs4846911	triglycerides	LAV	0.0165585	1.47421e-11	FALSE
triglycerides-->LAV	rs4870950	triglycerides	LAV	0.00913964	3.54136e-08	FALSE
triglycerides-->LAV	rs4889328	triglycerides	LAV	-0.0120164	9.4516e-13	FALSE
triglycerides-->LAV	rs4896461	triglycerides	LAV	-0.00689096	1.05514e-08	FALSE
triglycerides-->LAV	rs4916833	triglycerides	LAV	-0.00725554	2.27842e-08	FALSE
triglycerides-->LAV	rs4918317	triglycerides	LAV	0.00832466	3.38942e-12	FALSE
triglycerides-->LAV	rs4921913	triglycerides	LAV	0.0202656	4.16964e-46	FALSE
triglycerides-->LAV	rs4922152	triglycerides	LAV	-0.00906888	4.83357e-09	FALSE
triglycerides-->LAV	rs4930731	triglycerides	LAV	0.00976478	7.33758e-16	FALSE
triglycerides-->LAV	rs4936358	triglycerides	LAV	0.00960115	2.26619e-14	FALSE
triglycerides-->LAV	rs4938309	triglycerides	LAV	-0.0333675	5.66433e-81	FALSE
triglycerides-->LAV	rs4947121	triglycerides	LAV	-0.0073653	2.06857e-07	FALSE
triglycerides-->LAV	rs498475	triglycerides	LAV	0.00604016	8.93842e-07	FALSE
triglycerides-->LAV	rs5015480	triglycerides	LAV	-0.00666069	2.78998e-08	FALSE
triglycerides-->LAV	rs503128	triglycerides	LAV	-0.00625309	2.9692e-07	FALSE
triglycerides-->LAV	rs5092	triglycerides	LAV	0.0437711	2.38262e-158	FALSE
triglycerides-->LAV	rs509728	triglycerides	LAV	0.119842	0	FALSE
triglycerides-->LAV	rs522645	triglycerides	LAV	0.0192146	3.48799e-43	FALSE
triglycerides-->LAV	rs525651	triglycerides	LAV	-0.00862942	3.80653e-13	FALSE
triglycerides-->LAV	rs526363	triglycerides	LAV	0.00596711	6.10233e-07	FALSE
triglycerides-->LAV	rs529889365	triglycerides	LAV	0.0190226	1.52332e-14	FALSE
triglycerides-->LAV	rs530051986	triglycerides	LAV	-0.00729856	4.58356e-07	FALSE
triglycerides-->LAV	rs531593	triglycerides	LAV	-0.0172855	9.57359e-13	FALSE
triglycerides-->LAV	rs532988600	triglycerides	LAV	-0.00653323	5.52586e-08	FALSE
triglycerides-->LAV	rs5402	triglycerides	LAV	0.013233	3.61498e-13	FALSE
triglycerides-->LAV	rs548280309	triglycerides	LAV	0.0310283	9.87662e-39	FALSE
triglycerides-->LAV	rs550057	triglycerides	LAV	-0.00965471	9.58547e-13	FALSE
triglycerides-->LAV	rs551243	triglycerides	LAV	0.00624794	1.36526e-07	FALSE
triglycerides-->LAV	rs551662	triglycerides	LAV	-0.0109336	4.30785e-07	FALSE
triglycerides-->LAV	rs552708909	triglycerides	LAV	0.00972882	1.16995e-11	FALSE
triglycerides-->LAV	rs55637010	triglycerides	LAV	-0.0158873	1.36605e-10	FALSE
triglycerides-->LAV	rs55645497	triglycerides	LAV	0.0105917	5.85856e-12	FALSE
triglycerides-->LAV	rs55657205	triglycerides	LAV	-0.0119532	4.04282e-07	FALSE
triglycerides-->LAV	rs55700285	triglycerides	LAV	0.00984884	2.95195e-12	FALSE
triglycerides-->LAV	rs55730499	triglycerides	LAV	-0.0234515	1.86731e-27	FALSE
triglycerides-->LAV	rs557517528	triglycerides	LAV	-0.00842715	2.77928e-09	FALSE
triglycerides-->LAV	rs55840414	triglycerides	LAV	-0.0195979	9.33324e-27	FALSE
triglycerides-->LAV	rs55951611	triglycerides	LAV	-0.0197011	4.7993e-12	FALSE
triglycerides-->LAV	rs55960868	triglycerides	LAV	-0.0119856	9.53478e-16	FALSE
triglycerides-->LAV	rs55966194	triglycerides	LAV	-0.0104043	1.88588e-15	FALSE
triglycerides-->LAV	rs55971594	triglycerides	LAV	0.017332	7.53262e-11	FALSE
triglycerides-->LAV	rs56041755	triglycerides	LAV	0.0154633	1.76519e-10	FALSE
triglycerides-->LAV	rs56062414	triglycerides	LAV	-0.00694937	2.47059e-08	FALSE
triglycerides-->LAV	rs56162414	triglycerides	LAV	-0.00678571	6.15651e-07	FALSE
triglycerides-->LAV	rs56286911	triglycerides	LAV	-0.0145402	3.87486e-11	FALSE
triglycerides-->LAV	rs56345834	triglycerides	LAV	0.0142284	7.5629e-07	FALSE
triglycerides-->LAV	rs56413145	triglycerides	LAV	-0.00852726	5.32777e-09	FALSE
triglycerides-->LAV	rs567189	triglycerides	LAV	-0.00616612	2.98492e-07	FALSE
triglycerides-->LAV	rs56742481	triglycerides	LAV	0.0100494	5.13466e-07	FALSE
triglycerides-->LAV	rs56767160	triglycerides	LAV	0.00959701	1.19416e-07	FALSE
triglycerides-->LAV	rs56959712	triglycerides	LAV	-0.0117333	4.81999e-16	FALSE
triglycerides-->LAV	rs57035494	triglycerides	LAV	-0.0167825	1.40082e-08	FALSE
triglycerides-->LAV	rs57277948	triglycerides	LAV	0.0217938	3.0773e-19	FALSE
triglycerides-->LAV	rs573455	triglycerides	LAV	-0.0116973	4.26234e-23	FALSE
triglycerides-->LAV	rs577721086	triglycerides	LAV	0.0313822	1.20374e-30	FALSE
triglycerides-->LAV	rs57963928	triglycerides	LAV	0.0104058	7.66619e-07	FALSE
triglycerides-->LAV	rs581080	triglycerides	LAV	-0.00878917	1.07131e-08	FALSE
triglycerides-->LAV	rs58143210	triglycerides	LAV	-0.00764733	4.24868e-09	FALSE
triglycerides-->LAV	rs58324296	triglycerides	LAV	-0.00853345	6.39889e-12	FALSE
triglycerides-->LAV	rs5841662	triglycerides	LAV	0.00788989	6.57487e-08	FALSE
triglycerides-->LAV	rs58542926	triglycerides	LAV	-0.0538978	9.3685e-129	FALSE
triglycerides-->LAV	rs5860563	triglycerides	LAV	-0.00744773	7.8827e-09	FALSE
triglycerides-->LAV	rs58839393	triglycerides	LAV	0.00917775	1.44868e-08	FALSE
triglycerides-->LAV	rs58895965	triglycerides	LAV	0.0132137	1.62471e-17	FALSE
triglycerides-->LAV	rs589030	triglycerides	LAV	0.00785342	2.80335e-10	FALSE
triglycerides-->LAV	rs591939	triglycerides	LAV	0.0107128	3.92195e-15	FALSE
triglycerides-->LAV	rs59255911	triglycerides	LAV	0.00756311	2.22375e-10	FALSE
triglycerides-->LAV	rs59347135	triglycerides	LAV	0.0410121	1.11039e-45	FALSE
triglycerides-->LAV	rs60033497	triglycerides	LAV	-0.00688926	6.21517e-08	FALSE
triglycerides-->LAV	rs6018151	triglycerides	LAV	0.00808766	9.84909e-12	FALSE
triglycerides-->LAV	rs60223362	triglycerides	LAV	-0.00804329	5.2908e-08	FALSE
triglycerides-->LAV	rs6029125	triglycerides	LAV	-0.00775081	5.0784e-07	FALSE
triglycerides-->LAV	rs60540186	triglycerides	LAV	-0.00620452	1.54189e-07	FALSE
triglycerides-->LAV	rs60553414	triglycerides	LAV	0.0284463	1.73038e-47	FALSE
triglycerides-->LAV	rs60568017	triglycerides	LAV	0.00878129	9.73674e-08	FALSE
triglycerides-->LAV	rs6068280	triglycerides	LAV	-0.00677484	8.34939e-08	FALSE
triglycerides-->LAV	rs6073958	triglycerides	LAV	0.0290556	1.1438e-85	FALSE
triglycerides-->LAV	rs6074626	triglycerides	LAV	-0.00705706	3.02395e-07	FALSE
triglycerides-->LAV	rs6102322	triglycerides	LAV	0.00760504	2.94594e-09	FALSE
triglycerides-->LAV	rs610352	triglycerides	LAV	-0.00596692	4.68464e-07	FALSE
triglycerides-->LAV	rs61093427	triglycerides	LAV	-0.00787497	2.56929e-08	FALSE
triglycerides-->LAV	rs612182	triglycerides	LAV	0.0106268	2.43875e-11	FALSE
triglycerides-->LAV	rs61275591	triglycerides	LAV	-0.0157952	3.01613e-12	FALSE
triglycerides-->LAV	rs6130946	triglycerides	LAV	-0.0099213	4.63196e-08	FALSE
triglycerides-->LAV	rs61484463	triglycerides	LAV	0.0127748	8.77688e-07	FALSE
triglycerides-->LAV	rs61541834	triglycerides	LAV	-0.00704545	7.08209e-07	FALSE
triglycerides-->LAV	rs61742729	triglycerides	LAV	0.0291098	3.302e-17	FALSE
triglycerides-->LAV	rs61748245	triglycerides	LAV	-0.00851279	1.38844e-11	FALSE
triglycerides-->LAV	rs61781290	triglycerides	LAV	0.00669773	5.50085e-07	FALSE
triglycerides-->LAV	rs61785481	triglycerides	LAV	0.00637761	1.1755e-07	FALSE
triglycerides-->LAV	rs618354	triglycerides	LAV	-0.0241679	6.13189e-69	FALSE
triglycerides-->LAV	rs61888888	triglycerides	LAV	0.00941262	2.84579e-07	FALSE
triglycerides-->LAV	rs61902804	triglycerides	LAV	-0.00655291	5.69796e-07	FALSE
triglycerides-->LAV	rs61904849	triglycerides	LAV	0.0157888	5.85387e-13	FALSE
triglycerides-->LAV	rs61904859	triglycerides	LAV	0.0412049	2.20216e-36	FALSE
triglycerides-->LAV	rs61905307	triglycerides	LAV	-0.0100707	3.87284e-09	FALSE
triglycerides-->LAV	rs61906060	triglycerides	LAV	0.0216804	2.852e-32	FALSE
triglycerides-->LAV	rs61908917	triglycerides	LAV	-0.00895211	9.11166e-07	FALSE
triglycerides-->LAV	rs61943693	triglycerides	LAV	0.00799865	9.54628e-08	FALSE
triglycerides-->LAV	rs61966727	triglycerides	LAV	-0.00835065	5.13103e-12	FALSE
triglycerides-->LAV	rs61993685	triglycerides	LAV	-0.0130486	2.84705e-09	FALSE
triglycerides-->LAV	rs62023111	triglycerides	LAV	0.0099126	4.94593e-10	FALSE
triglycerides-->LAV	rs62024246	triglycerides	LAV	0.0117352	1.24949e-08	FALSE
triglycerides-->LAV	rs62039478	triglycerides	LAV	0.00996095	8.82542e-07	FALSE
triglycerides-->LAV	rs62078657	triglycerides	LAV	-0.0113182	1.75798e-10	FALSE
triglycerides-->LAV	rs62102718	triglycerides	LAV	0.0120461	3.55506e-20	FALSE
triglycerides-->LAV	rs62112538	triglycerides	LAV	-0.0106162	8.79975e-07	FALSE
triglycerides-->LAV	rs62117160	triglycerides	LAV	0.0301768	8.12629e-27	FALSE
triglycerides-->LAV	rs62117489	triglycerides	LAV	-0.0222697	1.05574e-17	FALSE
triglycerides-->LAV	rs62132802	triglycerides	LAV	-0.00825769	1.28699e-10	FALSE
triglycerides-->LAV	rs62138973	triglycerides	LAV	0.0312992	9.32941e-53	FALSE
triglycerides-->LAV	rs62213343	triglycerides	LAV	-0.0108104	7.83185e-07	FALSE
triglycerides-->LAV	rs62260729	triglycerides	LAV	0.00620443	9.01824e-07	FALSE
triglycerides-->LAV	rs62274120	triglycerides	LAV	0.00666219	3.17004e-07	FALSE
triglycerides-->LAV	rs62305723	triglycerides	LAV	0.0139092	7.24778e-09	FALSE
triglycerides-->LAV	rs62379243	triglycerides	LAV	0.00825904	7.44623e-10	FALSE
triglycerides-->LAV	rs62397245	triglycerides	LAV	0.00731484	2.87704e-07	FALSE
triglycerides-->LAV	rs62422090	triglycerides	LAV	-0.00732687	3.53405e-08	FALSE
triglycerides-->LAV	rs62492368	triglycerides	LAV	0.00765852	3.12518e-09	FALSE
triglycerides-->LAV	rs62492904	triglycerides	LAV	-0.0123018	4.47258e-07	FALSE
triglycerides-->LAV	rs62492994	triglycerides	LAV	-0.00718109	5.17756e-08	FALSE
triglycerides-->LAV	rs62496677	triglycerides	LAV	-0.0276483	2.19684e-75	FALSE
triglycerides-->LAV	rs62497498	triglycerides	LAV	-0.0155072	7.5916e-08	FALSE
triglycerides-->LAV	rs62498193	triglycerides	LAV	0.018864	2.20654e-29	FALSE
triglycerides-->LAV	rs62521592	triglycerides	LAV	-0.0252442	1.04838e-21	FALSE
triglycerides-->LAV	rs62523889	triglycerides	LAV	-0.0145043	2.02566e-34	FALSE
triglycerides-->LAV	rs62565259	triglycerides	LAV	-0.00921802	4.42027e-09	FALSE
triglycerides-->LAV	rs628963	triglycerides	LAV	-0.00636008	8.59546e-07	FALSE
triglycerides-->LAV	rs6432221	triglycerides	LAV	-0.00607824	7.64847e-07	FALSE
triglycerides-->LAV	rs6448429	triglycerides	LAV	0.0138266	5.90019e-18	FALSE
triglycerides-->LAV	rs6449109	triglycerides	LAV	0.00656065	8.48634e-07	FALSE
triglycerides-->LAV	rs6456714	triglycerides	LAV	0.00622398	3.86298e-07	FALSE
triglycerides-->LAV	rs6458350	triglycerides	LAV	-0.00644972	4.4802e-07	FALSE
triglycerides-->LAV	rs6465120	triglycerides	LAV	-0.0078639	2.56012e-11	FALSE
triglycerides-->LAV	rs6486122	triglycerides	LAV	-0.0109061	1.23085e-17	FALSE
triglycerides-->LAV	rs6501872	triglycerides	LAV	0.0117274	7.28554e-08	FALSE
triglycerides-->LAV	rs6510959	triglycerides	LAV	-0.00858826	6.45078e-08	FALSE
triglycerides-->LAV	rs652600	triglycerides	LAV	0.00640149	8.73656e-07	FALSE
triglycerides-->LAV	rs6531968	triglycerides	LAV	-0.0106229	1.70457e-18	FALSE
triglycerides-->LAV	rs6542680	triglycerides	LAV	-0.0103901	1.9856e-11	FALSE
triglycerides-->LAV	rs6572807	triglycerides	LAV	0.00688443	2.37244e-07	FALSE
triglycerides-->LAV	rs6601507	triglycerides	LAV	0.0114385	5.30694e-07	FALSE
triglycerides-->LAV	rs6601643	triglycerides	LAV	0.00983189	1.36017e-07	FALSE
triglycerides-->LAV	rs66485956	triglycerides	LAV	0.0100681	1.57575e-08	FALSE
triglycerides-->LAV	rs66720652	triglycerides	LAV	-0.00728204	9.60887e-07	FALSE
triglycerides-->LAV	rs6700266	triglycerides	LAV	-0.00767681	7.08495e-10	FALSE
triglycerides-->LAV	rs67057051	triglycerides	LAV	0.00767748	1.69206e-07	FALSE
triglycerides-->LAV	rs6726007	triglycerides	LAV	-0.0071927	1.23607e-09	FALSE
triglycerides-->LAV	rs673548	triglycerides	LAV	-0.0380514	1.37279e-149	FALSE
triglycerides-->LAV	rs6739502	triglycerides	LAV	-0.00627069	1.08908e-07	FALSE
triglycerides-->LAV	rs6739755	triglycerides	LAV	0.00682094	1.67043e-08	FALSE
triglycerides-->LAV	rs67409736	triglycerides	LAV	0.00880417	1.23212e-13	FALSE
triglycerides-->LAV	rs6741075	triglycerides	LAV	-0.00885567	1.96236e-08	FALSE
triglycerides-->LAV	rs6747190	triglycerides	LAV	-0.0168456	3.01571e-10	FALSE
triglycerides-->LAV	rs678614	triglycerides	LAV	0.00892051	1.29916e-11	FALSE
triglycerides-->LAV	rs6789329	triglycerides	LAV	0.00728198	3.15361e-09	FALSE
triglycerides-->LAV	rs67981690	triglycerides	LAV	0.0169867	1.05759e-21	FALSE
triglycerides-->LAV	rs6813724	triglycerides	LAV	-0.0101089	5.42337e-15	FALSE
triglycerides-->LAV	rs681998	triglycerides	LAV	-0.00703098	5.83824e-09	FALSE
triglycerides-->LAV	rs684773	triglycerides	LAV	-0.0152917	5.81864e-28	FALSE
triglycerides-->LAV	rs6858253	triglycerides	LAV	-0.00842393	2.64107e-12	FALSE
triglycerides-->LAV	rs6866930	triglycerides	LAV	-0.00626897	1.23594e-07	FALSE
triglycerides-->LAV	rs6872807	triglycerides	LAV	0.00693893	2.97106e-08	FALSE
triglycerides-->LAV	rs6872907	triglycerides	LAV	-0.00608811	4.3728e-07	FALSE
triglycerides-->LAV	rs6882076	triglycerides	LAV	-0.017383	9.0271e-46	FALSE
triglycerides-->LAV	rs6913325	triglycerides	LAV	-0.00619095	1.8285e-07	FALSE
triglycerides-->LAV	rs6916318	triglycerides	LAV	-0.0132446	4.78875e-29	FALSE
triglycerides-->LAV	rs6917212	triglycerides	LAV	-0.00810973	1.15095e-11	FALSE
triglycerides-->LAV	rs6920540	triglycerides	LAV	0.0159873	1.04495e-11	FALSE
triglycerides-->LAV	rs693603	triglycerides	LAV	-0.00931139	2.46096e-07	FALSE
triglycerides-->LAV	rs695186	triglycerides	LAV	0.00876602	6.37548e-11	FALSE
triglycerides-->LAV	rs69526	triglycerides	LAV	-0.00639907	1.27715e-07	FALSE
[truncated: 16,233 more rows]
